# Supplementary material for: Differential proteomic analysis of synovial fluid from rheumatoid arthritis and osteoarthritis patients
Source: Clin Proteomics. 2014 Jan 6;11(1):1. doi: 10.1186/1559-0275-11-1 (PMC3918105; doi:10.1186/1559-0275-11-1)
Supplement: Additional file 1: Table S1 — List of proteins identified from OA and RA synovial fluid along with the corresponding peptide sequences, coverage, total number of peptides, unique peptides, PSMs, 117/116 (RA/OA) ratio, 117/116 variability, modifications, Xcorr, IonScore, charge, MH+, delta mass (ppm), retention time (RT). [file 1559-0275-11-1-S1.xls]

## Sheet: Sheet1
Balakrishnan et al., 2013. Differential proteomic analysis of synovial fluid from rheumatoid arthritis and osteoarthritis patients
Additional file 1: Table S1. List of all proteins with the corresponding peptides identified from RA and OA synovial fluid
Accession (GI)	Gene symbol	Description	Coverage	Proteins	Number of unique peptides	Total number of peptides	Number of PSMs	117/116 (RA/OA)	117/116 (RA/OA) Variability [%]	Peptide sequence	Number of PSMs	Protein group accessions	Modifications	117/116 (RA/OA)	117/116 (RA/OA) Variability [%]	Ion Score	XCorr	Charge	m/z	MH+	Delta mass (ppm)	Retention time (min)
21071030	A1BG	alpha-1B-glycoprotein precursor [Homo sapiens]	49.7	1	15	15	371	0.753	35.1
										GVTFLLR	24	21071030	N-Term(iTRAQ4plex)	1.154	11.4	41	3.2	2	475.301	949.595	-0.46	27.36
										CLAPLEGAR	14	21071030	N-Term(iTRAQ4plex); C1(Methylthio)	9.453	113.3	46	2.96	2	560.293	1119.58	0.91	30.75
										LLELTGPK	16	21071030	N-Term(iTRAQ4plex); K8(iTRAQ4plex)	1.336	3.6	45	3.44	2	579.871	1158.73	0.55	21.97
										ATWSGAVLAGR	12	21071030	N-Term(iTRAQ4plex)	1.197	3.6	63	4.48	2	616.848	1232.69	1.07	25.08
										HQFLLTGDTQGR	80	21071030	N-Term(iTRAQ4plex)	1.377	9.2	64	5.21	3	506.271	1516.8	0.11	19.34
										SGLSTGWTQLSK	14	21071030	N-Term(iTRAQ4plex); K12(iTRAQ4plex)	1.391	10.7	95	5.55	2	776.933	1552.86	0.85	24.42
										CEGPIPDVTFELLR	50	21071030	N-Term(iTRAQ4plex); C1(Methylthio)	34.85	132.8	86	5.21	2	889.952	1778.9	2	77.4
										LELHVDGPPPRPQLR	72	21071030	N-Term(iTRAQ4plex)	1.074	12.1	46	4.68	2	934.536	1868.06	1.41	29.03
										NGVAQEPVHLDSPAIK	16	21071030	N-Term(iTRAQ4plex); K16(iTRAQ4plex)	5.118	11.1	94	6.84	2	982.046	1963.09	0.23	30.29
										VTLTCVAPLSGVDFQLR	4	21071030	N-Term(iTRAQ4plex); C5(Methylthio)	15.761	2010.9	61	3.73	2	1005.04	2009.07	-0.09	75.41
										IFFHLNAVALGDGGHYTCR	8	21071030	N-Term(iTRAQ4plex); C18(Methylthio)	3.832	107.9	51	5.76	3	761.043	2281.11	0.86	56.24
										SLPAPWLSMAPVSWITPGLK	6	21071030	N-Term(iTRAQ4plex); K20(iTRAQ4plex)	1.235	31.2	41	7.86	3	813.796	2439.37	0.81	70.05
										TPGAAANLELIFVGPQHAGNYR	18	21071030	N-Term(iTRAQ4plex)	1.404	19.5	65	7.3	3	814.102	2440.29	2.29	55.71
										SLPAPWLSMAPVSWITPGLK	13	21071030	N-Term(iTRAQ4plex); M9(Oxidation); K20(iTRAQ4plex)	2.05	74.6	60	6.06	3	819.128	2455.37	0.77	77.89
										SWVPHTFESELSDPVELLVAES	7	21071030	N-Term(iTRAQ4plex)	1.046	18.2	49	4.6	2	1308.15	2615.3	0.01	82.59
										TDGEGALSEPSATVTIEELAAPPPPVLMHHGESSQVLHPGNK	13	21071030	N-Term(iTRAQ4plex); K42(iTRAQ4plex)	2.779	54.7	38	6.73	3	1530.11	4588.32	0.02	50.47
										TDGEGALSEPSATVTIEELAAPPPPVLMHHGESSQVLHPGNK	4	21071030	N-Term(iTRAQ4plex); M28(Oxidation); K42(iTRAQ4plex)	1.005	0	28	6.03	4	1151.84	4604.32	0.05	46.55
66932947	A2M	alpha-2-macroglobulin precursor [Homo sapiens]	46.13	3	49	53	694	0.748	26.8
										AFTNSK	2	66932947	N-Term(iTRAQ4plex); K6(iTRAQ4plex)	1.56	1.7	36		2	478.276	955.545	-0.41	8.87
										SDIAPVAR	1	66932947	N-Term(iTRAQ4plex)	1.52		47		2	486.783	972.559	-0.2	9.42
										GEAFTLK	4	66932947	N-Term(iTRAQ4plex); K7(iTRAQ4plex)	1.115	22.6	40	3.06	2	527.314	1053.62	2.47	16.14
										GPTQEFK	1	66932947	N-Term(iTRAQ4plex); K7(iTRAQ4plex)	1.014		41		2	547.808	1094.61	-0.68	10.91
										FQVDNNNR	1	66932947	N-Term(iTRAQ4plex)	1.538		39		2	575.79	1150.57	-0.1	10
										SLNEEAVK	1	66932947	N-Term(iTRAQ4plex); K8(iTRAQ4plex)	1.311		40		2	589.337	1177.67	-0.34	11.47
										TGTHGLLVK	6	66932947	N-Term(iTRAQ4plex); K9(iTRAQ4plex)	1.479	6	52	3.85	2	607.378	1213.75	-1.15	11.7
										QGIPFFGQVR	3	66932947	N-Term(iTRAQ4plex)	1.381	2.8	40	3.29	2	646.866	1292.72	0.45	33.97
										DLKPAIVK	13	66932947	N-Term(iTRAQ4plex); K3(iTRAQ4plex); K8(iTRAQ4plex)	1.179	7.2	37	3.29	1	1315.87	1315.87	-0.6	14.06
										FEVQVTVPK	5	66932947	N-Term(iTRAQ4plex); K9(iTRAQ4plex)	1.314	10.6	52	3.77	2	667.9	1334.79	0.21	24.37
										LPPNVVEESAR	47	66932947	N-Term(iTRAQ4plex)	1.238	6.3	54	3.66	2	677.877	1354.75	1.2	19.98
										AIGYLNTGYQR	9	66932947	N-Term(iTRAQ4plex)	1.237	2.5	61	4.39	2	700.377	1399.75	1.04	23.59
										VGFYESDVMGR	8	66932947	N-Term(iTRAQ4plex)	1.498	2.6	65	4.54	2	702.341	1403.67	-0.27	25.49
										QTVSWAVTPK	3	66932947	N-Term(iTRAQ4plex); K10(iTRAQ4plex)	1.384	7.2	60	4.84	2	702.908	1404.81	-0.22	16.14
										VTAAPQSVCALR	11	66932947	N-Term(iTRAQ4plex); C9(Methylthio)	12.569	52.3	53	4.2	2	703.375	1405.74	0.78	32.02
										VGFYESDVMGR	3	66932947	N-Term(iTRAQ4plex); M9(Oxidation)	0.869	34.9	53	3.1	2	710.341	1419.67	3.48	19.86
										SASNMAIVDVK	2	66932947	N-Term(iTRAQ4plex); K11(iTRAQ4plex)	1.585		79	4.7	2	711.897	1422.79	0.01	15.77
										SASNMAIVDVK	1	66932947	N-Term(iTRAQ4plex); M5(Oxidation); K11(iTRAQ4plex)	1.241		64		2	719.895	1438.78	0.24	14.22
										YDVENCLANK	7	66932947	N-Term(iTRAQ4plex); C6(Methylthio); K10(iTRAQ4plex)	7.027	21.1	63	4.58	2	751.865	1502.72	0.83	32.09
										SIYKPGQTVK	6	66932947	N-Term(iTRAQ4plex); K4(iTRAQ4plex); K10(iTRAQ4plex)	1.244	1.6	56	4.86	2	776.975	1552.94	0.86	12.17
										HYDGSYSTFGER	21	66932947	N-Term(iTRAQ4plex)	1.181	19.9	55	5.8	2	781.854	1562.7	1.2	13.38
										NALFCLESAWK	6	66932947	N-Term(iTRAQ4plex); C5(Methylthio); K11(iTRAQ4plex)	9.97	120.4	97	4.38	2	808.415	1615.82	1.01	59.04
										NEDSLVFVQTDK	14	66932947	N-Term(iTRAQ4plex); K12(iTRAQ4plex)	1.326	8.1	101	6	2	841.947	1682.89	1.22	25.33
										LVHVEEPHTETVR	26	66932947	N-Term(iTRAQ4plex)	1.201	9.1	62	6.08	2	845.457	1689.91	1.66	15.12
										AAQVTIQSSGTFSSK	8	66932947	N-Term(iTRAQ4plex); K15(iTRAQ4plex)	1.329	12.1	91	6.26	2	900.491	1799.98	0.66	16.01
										KLSFYYLIMAK	5	66932947	N-Term(iTRAQ4plex); K1(iTRAQ4plex); K11(iTRAQ4plex)	1.475	0.6	46	3.97	2	905.04	1809.07	0.99	61.1
										KLSFYYLIMAK	4	66932947	N-Term(iTRAQ4plex); K1(iTRAQ4plex); M9(Oxidation); K11(iTRAQ4plex)	0.968	15.8	37	4.52	3	609.027	1825.07	-0.09	51.99
										VTGEGCVYLQTSLK	7	66932947	N-Term(iTRAQ4plex); C6(Methylthio); K14(iTRAQ4plex)	8.267	9.9	85	5.98	2	916.482	1831.96	2.07	44
										ALLAYAFALAGNQDK	2	66932947	N-Term(iTRAQ4plex); K15(iTRAQ4plex)	0.371		50	3.4	3	618.684	1854.04	0.98	58.52
										IAQWQSFQLEGGLK	8	66932947	N-Term(iTRAQ4plex); K14(iTRAQ4plex)	1.293	4.3	93	4.36	2	947.027	1893.05	-0.14	43.81
										TEVSSNHVLIYLDK	17	66932947	N-Term(iTRAQ4plex); K14(iTRAQ4plex)	1.243	7.9	92	7.11	2	953.529	1906.05	-0.52	36.15
										TEHPFTVEEFVLPK	38	66932947	N-Term(iTRAQ4plex); K14(iTRAQ4plex)	1.246	12.1	64	6.56	2	981.034	1961.06	-0.37	49.22
										SSSNEEVMFLTVQVK	2	66932947	N-Term(iTRAQ4plex); K15(iTRAQ4plex)	1.334		74	5.96	2	993.526	1986.05	-0.17	37.04
										SSSNEEVMFLTVQVK	3	66932947	N-Term(iTRAQ4plex); M8(Oxidation); K15(iTRAQ4plex)	1.056	1.6	87	5.73	2	1001.52	2002.04	-0.19	30.01
										LLIYAVLPTGDVIGDSAK	28	66932947	N-Term(iTRAQ4plex); K18(iTRAQ4plex)	1.275	16.7	134	5.92	3	711.753	2133.24	1.43	75.65
										QFSFPLSSEPFQGSYK	11	66932947	N-Term(iTRAQ4plex); K16(iTRAQ4plex)	1.306	11.3	102	6.12	2	1069.05	2137.08	0.02	41.99
										VSVQLEASPAFLAVPVEK	32	66932947	N-Term(iTRAQ4plex); K18(iTRAQ4plex)	1.447	17.1	99	7.56	2	1086.63	2172.25	-0.19	51.45
										FSGQLNSHGCFYQQVK	7	66932947	N-Term(iTRAQ4plex); C10(Methylthio); K16(iTRAQ4plex)	7.883	25.1	106	6.76	2	1089.03	2177.05	-1.57	33.04
										VDLSFSPSQSLPASHAHLR	22	66932947	N-Term(iTRAQ4plex)	0.561	16.1	112	8.15	3	731.723	2193.15	0.45	33.12
										MCPQLQQYEMHGPEGLR	12	66932947	N-Term(iTRAQ4plex); C2(Methylthio)	15.543	26.9	114	8.58	2	1104	2207	-0.06	43.71
										DTVIKPLLVEPEGLEK	32	66932947	N-Term(iTRAQ4plex); K5(iTRAQ4plex); K16(iTRAQ4plex)	1.184	10.4	88	6.76	2	1106.66	2212.32	-0.37	43.47
										MCPQLQQYEMHGPEGLR	12	66932947	N-Term(iTRAQ4plex); C2(Methylthio); M10(Oxidation)	9.07	68.7	77	8.52	2	1112	2223	0.91	39.72
										MCPQLQQYEMHGPEGLR	4	66932947	N-Term(iTRAQ4plex); M1(Oxidation); C2(Methylthio); M10(Oxidation)	4.906	6.4	56	6.67	3	747.002	2238.99	1.15	31.34
										LHTEAQIQEEGTVVELTGR	16	66932947	N-Term(iTRAQ4plex)	1.894	16.8	107	7.34	3	752.065	2254.18	0.2	33.43
										LLLQQVSLPELPGEYSMK	40	66932947	N-Term(iTRAQ4plex); K18(iTRAQ4plex)	1.422	22	88	6.17	2	1167.15	2333.3	-0.39	65.74
										LLLQQVSLPELPGEYSMK	17	66932947	N-Term(iTRAQ4plex); M17(Oxidation); K18(iTRAQ4plex)	3.115	70.7	56	5.84	3	783.772	2349.3	1.8	57.72
										YSDASDCHGEDSQAFCEK	26	66932947	N-Term(iTRAQ4plex); C7(Methylthio); C16(Methylthio); K18(iTRAQ4plex)	14.533	334.7	106	7.27	3	791.311	2371.92	0.69	34.28
										DLTGFPGPLNDQDDEDCINR	18	66932947	N-Term(iTRAQ4plex); C17(Methylthio)	12.432	28.2	100	7.06	2	1212.53	2424.06	-0.23	48.89
										HNVYINGITYTPVSSTNEK	4	66932947	N-Term(iTRAQ4plex); K19(iTRAQ4plex)	1.456	28.4	38	6.25	4	607.07	2425.26	-1.03	26.72
										KDTVIKPLLVEPEGLEK	9	66932947	N-Term(iTRAQ4plex); K1(iTRAQ4plex); K6(iTRAQ4plex); K17(iTRAQ4plex)	0.91	21.1	58	6.61	2	1242.76	2484.51	-0.53	37.93
										EEFPFALGVQTLPQTCDEPK	9	66932947	N-Term(iTRAQ4plex); C16(Methylthio); K20(iTRAQ4plex)	6.665	319.7	66	5.59	3	861.762	2583.27	0.39	62.82
										KYSDASDCHGEDSQAFCEK	4	66932947	N-Term(iTRAQ4plex); K1(iTRAQ4plex); C8(Methylthio); C17(Methylthio); K19(iTRAQ4plex)	9.716	26.9	44	6.85	3	882.044	2644.12	1.33	23.93
										ETTFNSLLCPSGGEVSEELSLK	24	66932947	N-Term(iTRAQ4plex); C9(Methylthio); K22(iTRAQ4plex)	8.815	62.5	84	6.94	2	1337.66	2674.32	0.14	63.42
										QQNAQGGFSSTQDTVVALHALSK	15	66932947	N-Term(iTRAQ4plex); K23(iTRAQ4plex)	1.27	14.7	138	11.64	3	892.472	2675.4	0.96	41.96
										VYDYYETDEFAIAEYNAPCSK	4	66932947	N-Term(iTRAQ4plex); C19(Methylthio); K21(iTRAQ4plex)	6.447	118.6	107	7	2	1413.13	2825.26	0.56	48.39
										EQAPHCICANGR	1	66932947	N-Term(iTRAQ4plex); C6(Methylthio); C8(Methylthio)	7.577			3.88	3	512.221	1534.65	-1.51	22.63
										GVPIPNK	1	66932947;162809334	N-Term(iTRAQ4plex); K7(iTRAQ4plex)			42		2	506.823	1012.64	-0.22	13.63
										ATVLNYLPK	7	66932947;162809334	N-Term(iTRAQ4plex); K9(iTRAQ4plex)			53	4.24	2	653.903	1306.8	0.54	33.55
										SSGSLLNNAIK	3	66932947;162809334	N-Term(iTRAQ4plex); K11(iTRAQ4plex)			60	5.55	2	696.409	1391.81	0.74	15.53
										MVSGFIPLKPTVK	18	66932947;162809334	N-Term(iTRAQ4plex); K9(iTRAQ4plex); K13(iTRAQ4plex)			61	5.65	2	925.072	1849.14	1.18	40.35
										MVSGFIPLKPTVK	23	66932947;162809334	N-Term(iTRAQ4plex); M1(Oxidation); K9(iTRAQ4plex); K13(iTRAQ4plex)			72	4.72	2	933.069	1865.13	0.42	33.89
33667044	ABI3BP	target of Nesh-SH3 precursor [Homo sapiens]	14.98	1	12	12	42	1.129	66.7
										FYNIGDQR	2	33667044	N-Term(iTRAQ4plex)	1.065		34	3.27	2	578.799	1156.59	3.02	16.1
										LIPITIIK	1	33667044	N-Term(iTRAQ4plex); K8(iTRAQ4plex)	1.464		51		2	599.922	1198.84	-0.55	38.29
										DNVEGGIWSK	2	33667044	N-Term(iTRAQ4plex); K10(iTRAQ4plex)	0.804		59	3.96	2	696.871	1392.73	-1.01	16.02
										KLIPITIIK	13	33667044	N-Term(iTRAQ4plex); K1(iTRAQ4plex); K9(iTRAQ4plex)	0.431	34.6	44	4.66	2	736.022	1471.04	1.21	39.16
										FTEAIVDAEPK	4	33667044	N-Term(iTRAQ4plex); K11(iTRAQ4plex)	0.969	10.4	50	4.3	2	754.417	1507.83	1.26	23.68
										TGQQLTSDQLPIK	6	33667044	N-Term(iTRAQ4plex); K13(iTRAQ4plex)	1.086	2.9	79	5.59	2	858.991	1716.98	1.05	23.99
										GHGEDHCQFVDSFLDGR	2	33667044	N-Term(iTRAQ4plex); C7(Methylthio)	1.838		48	3.36	3	703.64	2108.91	0.74	52.06
										NPLGEGPVSNTVAFSTESADPR	8	33667044	N-Term(iTRAQ4plex)	0.76	28.7	110	7.28	2	1195.1	2389.19	4.61	35.35
										DVLLPHKPYPEVSQSEPAPLETR	1	33667044	N-Term(iTRAQ4plex); K7(iTRAQ4plex)	1.586			5.23	4	723.394	2890.55	-0.95	33.68
										YIQKPDNSPCSITDSVK	1	33667044	N-Term(iTRAQ4plex); K4(iTRAQ4plex); C10(Methylthio); K17(iTRAQ4plex)	3.409			3.88	4	594.059	2373.21	-0.62	34.34
										IQSTYDQDHTVPAYVPR	1	33667044	N-Term(iTRAQ4plex)	1.123			5.06	3	712.028	2134.07	0.33	23.96
										YLIVVRPAPPPSQK	1	33667044	N-Term(iTRAQ4plex); K14(iTRAQ4plex)	0.244			3.48	3	618.379	1853.12	-0.83	25.59
256017257	ACAN	aggrecan core protein isoform 2 precursor [Homo sapiens]	6.96	2	17	17	111	0.433	72.2
										GIVFHYR	2	256017257	N-Term(iTRAQ4plex)	1.575	21.6	41		1	1035.59	1035.59	-0.06	17.92
										HHAFCFR	1	256017257	N-Term(iTRAQ4plex); C5(Methylthio)	7.517		33		3	369.842	1107.51	1.1	30.61
										VNSAYQDK	1	256017257	N-Term(iTRAQ4plex); K8(iTRAQ4plex)	2.544		68		2	606.827	1212.65	-0.2	8.27
										LEGEVFFATR	2	256017257	N-Term(iTRAQ4plex)	1.067		54	3.93	2	656.854	1312.7	-0.27	32.67
										EVVLLVATEGR	12	256017257	N-Term(iTRAQ4plex)	2.104	10.8	61	4.19	2	665.397	1329.79	0.58	34.35
										YQCTEGFVQR	4	256017257	N-Term(iTRAQ4plex); C3(Methylthio)	6.161	17.6	37	3.87	2	710.828	1420.65	0.53	24.19
										CYAGWLADGSLR	2	256017257	N-Term(iTRAQ4plex); C1(Methylthio)	10.912		56	4.07	2	751.357	1501.71	0.98	39.33
										FTFQEAANECR	8	256017257	N-Term(iTRAQ4plex); C10(Methylthio)	18	23.6	56	4.84	2	753.336	1505.67	1.28	36.41
										ARPNCGGNLLGVR	9	256017257	N-Term(iTRAQ4plex); C5(Methylthio)	3.215	52.3	69	5.28	3	506.27	1516.79	-0.72	25.99
										AISTRYTLDFDR	4	256017257	N-Term(iTRAQ4plex)	1.233	1.4	39	3.52	2	801.425	1601.84	0.88	30.45
										GTVACGEPPVVEHAR	6	256017257	N-Term(iTRAQ4plex); C5(Methylthio)	6.486	82.8	76	5.26	2	856.424	1711.84	1.35	16.83
										EKEVVLLVATEGR	14	256017257	N-Term(iTRAQ4plex); K2(iTRAQ4plex)	1.354	19.7	85	5.8	2	866.017	1731.03	1.08	37.44
										TPCVGDKDSSPGVR	4	256017257	N-Term(iTRAQ4plex); C3(Methylthio); K7(iTRAQ4plex)	5.859	21.6	59	4.22	2	876.438	1751.87	1.44	13.27
										EGCYGDKDEFPGVR	9	256017257	N-Term(iTRAQ4plex); C3(Methylthio); K7(iTRAQ4plex)	4.898	73.7	79	4.85	2	953.44	1905.87	0.31	22.09
										KGTVACGEPPVVEHAR	2	256017257	N-Term(iTRAQ4plex); K1(iTRAQ4plex); C6(Methylthio)	1.753		59	6.12	4	496.765	1984.04	1.88	16.99
										VSLPNYPAIPSDATLEVQSLR	30	256017257	N-Term(iTRAQ4plex)	2.265	16.1	106	7.08	2	1207.66	2414.31	0.76	54.26
										YEINSLVR	1	256017257	N-Term(iTRAQ4plex)	1.491			2.87	2	569.323	1137.64	0.12	24.05
295844837	ACE	angiotensin-converting enzyme isoform 3 precursor [Homo sapiens]	1.16	3	1	1	2	0.949	0
										AILQFYPK	2	295844837	N-Term(iTRAQ4plex); K8(iTRAQ4plex)	1.053		33	3.43	2	634.387	1267.77	1.17	31.58
4501881	ACTA1	actin, alpha skeletal muscle [Homo sapiens]	29.44	6	1	10	81	4.175	53.9
										YPIEHGIITNWDDMEK	5	4501881	N-Term(iTRAQ4plex); K16(iTRAQ4plex)	0.337	10.4	33	4.89	2	1125.06	2249.12	0.49	45.95
										YPIEHGIITNWDDMEK	5	4501881	N-Term(iTRAQ4plex); M14(Oxidation); K16(iTRAQ4plex)	0.178	46.3	32	4.72	2	1133.06	2265.11	-0.5	39.58
										GILTLK	1	4501885;4501881	N-Term(iTRAQ4plex); K6(iTRAQ4plex)			38		2	466.823	932.638	-0.33	16.75
										AGFAGDDAPR	2	4501885;4501881	N-Term(iTRAQ4plex)			37	3.03	2	560.779	1120.55	-0.17	10.79
										DLTDYLMK	6	4501885;4501881	N-Term(iTRAQ4plex); K8(iTRAQ4plex)			51	3.77	2	643.849	1286.69	0.47	34.14
										DLTDYLMK	1	4501885;4501881	N-Term(iTRAQ4plex); M7(Oxidation); K8(iTRAQ4plex)			43		2	651.846	1302.69	-0.03	29.62
										AVFPSIVGRPR	8	4501885;4501881	N-Term(iTRAQ4plex)			40	4.52	3	448.274	1342.81	0.1	30.01
										EITALAPSTMK	10	4501885;4501881	N-Term(iTRAQ4plex); K11(iTRAQ4plex)			66	4.35	2	725.415	1449.82	-0.01	25.08
										HQGVMVGMGQK	4	4501885;4501881	N-Term(iTRAQ4plex); K11(iTRAQ4plex)			65	5.29	2	730.39	1459.77	-1.13	12
										EITALAPSTMK	10	4501885;4501881	N-Term(iTRAQ4plex); M10(Oxidation); K11(iTRAQ4plex)			53	4	3	489.278	1465.82	1.55	20.37
										HQGVMVGMGQK	3	4501885;4501881	N-Term(iTRAQ4plex); M8(Oxidation); K11(iTRAQ4plex)			36	3.63	3	492.595	1475.77	-0.74	7.16
										DSYVGDEAQSK	2	4501885;4501881	N-Term(iTRAQ4plex); K11(iTRAQ4plex)			65	3.28	2	743.867	1486.73	0.71	10.23
										SYELPDGQVITIGNER	22	4501885;4501881	N-Term(iTRAQ4plex)			84	5.14	2	968	1934.99	-0.88	44.7
										HQGVMVGMGQK	1	4501885;4501881	N-Term(iTRAQ4plex); M5(Oxidation); M8(Oxidation); K11(iTRAQ4plex)				3.78	3	497.926	1491.76	-0.19	3.55
										IWHHTFYNELR	1	4501885;4501881	N-Term(iTRAQ4plex)				3.72	3	553.957	1659.86	3.96	28.37
4501885	ACTB	actin, cytoplasmic 1 [Homo sapiens]	50.13	8	6	15	171	5.688	94.2
										GYSFTTTAER	6	4501885	N-Term(iTRAQ4plex)	0.114	15.6	49	3.98	2	638.818	1276.63	0.33	15.15
										QEYDESGPSIVHR	19	4501885	N-Term(iTRAQ4plex)	0.174	55.8	86	6.68	3	554.273	1660.8	0.04	20.2
										VAPEEHPVLLTEAPLNPK	23	4501885	N-Term(iTRAQ4plex); K18(iTRAQ4plex)	0.162	67.8	99	8.04	3	748.095	2242.27	1.1	34.82
										DLYANTVLSGGTTMYPGIADR	18	4501885	N-Term(iTRAQ4plex)	0.254	85.1	120	8.97	2	1180.09	2359.17	-0.18	49.72
										DLYANTVLSGGTTMYPGIADR	10	4501885	N-Term(iTRAQ4plex); M14(Oxidation)	0.434	396	107	9.46	3	792.394	2375.17	0.69	39.63
										KDLYANTVLSGGTTMYPGIADR	10	4501885	N-Term(iTRAQ4plex); K1(iTRAQ4plex)	0.152	511.1	84	6.78	3	877.796	2631.37	1.59	43.64
										KDLYANTVLSGGTTMYPGIADR	11	4501885	N-Term(iTRAQ4plex); K1(iTRAQ4plex); M15(Oxidation)	0.214	97.8	88	7.32	3	883.128	2647.37	1.95	37.78
										TTGIVMDSGDGVTHTVPIYEGYALPHAILR	1	4501885	N-Term(iTRAQ4plex); M6(Oxidation)	0.349			3.52	3	1115.24	3343.71	-1.25	50.12
										TTGIVMDSGDGVTHTVPIYEGYALPHAILR	2	4501885	N-Term(iTRAQ4plex)	0.29	122.7		4.45	3	1109.91	3327.72	-0.07	53.49
										GILTLK	1	4501885;4501881	N-Term(iTRAQ4plex); K6(iTRAQ4plex)			38		2	466.823	932.638	-0.33	16.75
										AGFAGDDAPR	2	4501885;4501881	N-Term(iTRAQ4plex)			37	3.03	2	560.779	1120.55	-0.17	10.79
										DLTDYLMK	6	4501885;4501881	N-Term(iTRAQ4plex); K8(iTRAQ4plex)			51	3.77	2	643.849	1286.69	0.47	34.14
										DLTDYLMK	1	4501885;4501881	N-Term(iTRAQ4plex); M7(Oxidation); K8(iTRAQ4plex)			43		2	651.846	1302.69	-0.03	29.62
										AVFPSIVGRPR	8	4501885;4501881	N-Term(iTRAQ4plex)			40	4.52	3	448.274	1342.81	0.1	30.01
										EITALAPSTMK	10	4501885;4501881	N-Term(iTRAQ4plex); K11(iTRAQ4plex)			66	4.35	2	725.415	1449.82	-0.01	25.08
										HQGVMVGMGQK	4	4501885;4501881	N-Term(iTRAQ4plex); K11(iTRAQ4plex)			65	5.29	2	730.39	1459.77	-1.13	12
										EITALAPSTMK	10	4501885;4501881	N-Term(iTRAQ4plex); M10(Oxidation); K11(iTRAQ4plex)			53	4	3	489.278	1465.82	1.55	20.37
										HQGVMVGMGQK	3	4501885;4501881	N-Term(iTRAQ4plex); M8(Oxidation); K11(iTRAQ4plex)			36	3.63	3	492.595	1475.77	-0.74	7.16
										DSYVGDEAQSK	2	4501885;4501881	N-Term(iTRAQ4plex); K11(iTRAQ4plex)			65	3.28	2	743.867	1486.73	0.71	10.23
										SYELPDGQVITIGNER	22	4501885;4501881	N-Term(iTRAQ4plex)			84	5.14	2	968	1934.99	-0.88	44.7
										HQGVMVGMGQK	1	4501885;4501881	N-Term(iTRAQ4plex); M5(Oxidation); M8(Oxidation); K11(iTRAQ4plex)				3.78	3	497.926	1491.76	-0.19	3.55
										IWHHTFYNELR	1	4501885;4501881	N-Term(iTRAQ4plex)				3.72	3	553.957	1659.86	3.96	28.37
194097352	ACTN1	alpha-actinin-1 isoform c [Homo sapiens]	13.19	5	3	9	20	5.332	77.6
										VPENTMHAMQQK	2	194097352	N-Term(iTRAQ4plex); K12(iTRAQ4plex)	0.143		33	3.54	3	567.96	1701.87	0.42	15.24
										MLDAEDIVGTARPDEK	3	194097352	N-Term(iTRAQ4plex); M1(Oxidation); K16(iTRAQ4plex)	0.122	352.7	58	3.29	2	1032.53	2064.05	0.02	29.01
										KDDPLTNLNTAFDVAEK	2	194097352	N-Term(iTRAQ4plex); K1(iTRAQ4plex); K17(iTRAQ4plex)	0.245		76	6.27	3	775.089	2323.25	1.4	44.56
										ALDFIASK	1	194097352;12025678	N-Term(iTRAQ4plex); K8(iTRAQ4plex)			37		2	576.847	1152.69	0.4	24.26
										ASIHEAWTDGK	2	194097352;12025678	N-Term(iTRAQ4plex); K11(iTRAQ4plex)			34	4.31	3	501.599	1502.78	-0.2	14.86
										VGWEQLLTTIAR	2	194097352;12025678	N-Term(iTRAQ4plex)			49	3.66	2	765.943	1530.88	1.38	60.91
										TINEVENQILTR	4	194097352;12025678	N-Term(iTRAQ4plex)			58	4.43	2	787.439	1573.87	2.08	31.98
										FAIQDISVEETSAK	2	194097352;12025678	N-Term(iTRAQ4plex); K14(iTRAQ4plex)			97	4.37	2	913.494	1825.98	1.5	33.91
										KHEAFESDLAAHQDR	2	194097352;12025678	N-Term(iTRAQ4plex); K1(iTRAQ4plex)			66	4.16	3	681.349	2042.03	1.11	24.95
12025678	ACTN4	alpha-actinin-4 [Homo sapiens]	13.94	4	4	10	22	2.734	33.8
										DGLAFNALIHR	4	12025678	N-Term(iTRAQ4plex)	0.477	83	47	4.25	3	457.594	1370.77	-0.07	38.81
										ETTDTDTADQVIASFK	2	12025678	N-Term(iTRAQ4plex); K16(iTRAQ4plex)	0.108		91	5.98	2	1015.51	2030.02	1.82	39.85
										KDDPVTNLNNAFEVAEK	2	12025678	N-Term(iTRAQ4plex); K1(iTRAQ4plex); K17(iTRAQ4plex)	0.366		58	7.15	3	779.421	2336.25	1.6	36.91
										RDHALLEEQSK	1	12025678	N-Term(iTRAQ4plex); K11(iTRAQ4plex)	0.373			4.12	3	538.633	1613.88	-0.23	19.91
										ALDFIASK	1	194097352;12025678	N-Term(iTRAQ4plex); K8(iTRAQ4plex)			37		2	576.847	1152.69	0.4	24.26
										ASIHEAWTDGK	2	194097352;12025678	N-Term(iTRAQ4plex); K11(iTRAQ4plex)			34	4.31	3	501.599	1502.78	-0.2	14.86
										VGWEQLLTTIAR	2	194097352;12025678	N-Term(iTRAQ4plex)			49	3.66	2	765.943	1530.88	1.38	60.91
										TINEVENQILTR	4	194097352;12025678	N-Term(iTRAQ4plex)			58	4.43	2	787.439	1573.87	2.08	31.98
										FAIQDISVEETSAK	2	194097352;12025678	N-Term(iTRAQ4plex); K14(iTRAQ4plex)			97	4.37	2	913.494	1825.98	1.5	33.91
										KHEAFESDLAAHQDR	2	194097352;12025678	N-Term(iTRAQ4plex); K1(iTRAQ4plex)			66	4.16	3	681.349	2042.03	1.11	24.95
5031571	ACTR2	actin-related protein 2 isoform b [Homo sapiens]	7.36	2	2	2	3	3.287	615
										DLMVGDEASELR	2	5031571	N-Term(iTRAQ4plex)	0.084		68	4.3	2	739.868	1478.73	0.6	27.25
										HIVLSGGSTMYPGLPSR	1	5031571	N-Term(iTRAQ4plex)	1.105			4.19	3	639.345	1916.02	1.37	30.29
5031573	ACTR3	actin-related protein 3 [Homo sapiens]	5.02	1	1	1	2	1.133	0
										AEPEDHYFLLTEPPLNTPENR	2	5031573	N-Term(iTRAQ4plex)	0.883		42	5.13	3	876.103	2626.3	1.82	38.3
29893808	ACTRT2	actin-related protein T2 [Homo sapiens]	5.04	1	1	1	1	4.002	0
										QMWVTAADFKEFGTSVVQR	1	29893808	N-Term(iTRAQ4plex); K10(iTRAQ4plex)	0.25			3	2	1244.64	2488.28	-4.2	40.16
15451844	ADAM19	disintegrin and metalloproteinase domain-containing protein 19 preproprotein [Homo sapiens]	0.87	1	1	1	1	0.744	0
										ELILDLEK	1	15451844	N-Term(iTRAQ4plex); K8(iTRAQ4plex)	1.344			2.88	2	630.874	1260.74	-19.99	15.79
4757760	ADIPOQ	adiponectin precursor [Homo sapiens]	12.3	1	2	2	20	0.699	23.3
										GDIGETGVPGAEGPR	6	4757760	N-Term(iTRAQ4plex)	1.176	4.8	83	4.84	2	778.396	1555.79	1.5	13.91
										IFYNQQNHYDGSTGK	14	4757760	N-Term(iTRAQ4plex); K15(iTRAQ4plex)	1.565	8.5	90	6.4	2	1030.51	2060.01	-0.7	17.22
53692189	AEBP1	adipocyte enhancer-binding protein 1 precursor [Homo sapiens]	1.12	1	1	1	2	0.642	0
										VTAHAEGYTPSAK	2	53692189	N-Term(iTRAQ4plex); K13(iTRAQ4plex)	1.559		48	3.9	3	540.626	1619.86	-0.44	10.54
4501987	AFM	afamin precursor [Homo sapiens]	40.73	1	29	29	286	0.689	83.8
										ECCEK	1	4501987	N-Term(iTRAQ4plex); C2(Methylthio); C3(Methylthio); K5(iTRAQ4plex)	18.829		24		2	496.202	991.397	0.76	13.2
										IVQIYK	5	4501987	N-Term(iTRAQ4plex); K6(iTRAQ4plex)	1.224	15.8	43		2	526.341	1051.68	0.18	15.68
										DMVEYK	2	4501987	N-Term(iTRAQ4plex); K6(iTRAQ4plex)	1.029	11.1	34		2	536.783	1072.56	-0.19	13.08
										TLPECSK	2	4501987	N-Term(iTRAQ4plex); C5(Methylthio); K7(iTRAQ4plex)	4.921	64.9	36		2	556.29	1111.57	0.26	16.67
										AFSSYQK	3	4501987	N-Term(iTRAQ4plex); K7(iTRAQ4plex)	1.215	10.9	39	3.13	2	559.808	1118.61	-0.1	18.78
										FLVNLVK	5	4501987	N-Term(iTRAQ4plex); K7(iTRAQ4plex)	1.305	3.2	55	3.17	2	560.871	1120.73	0.7	36.21
										HFQNLGK	4	4501987	N-Term(iTRAQ4plex); K7(iTRAQ4plex)	1.474	0.2	38	2.88	1	1131.65	1131.65	-0.28	10.04
										HVCGALLK	7	4501987	N-Term(iTRAQ4plex); C3(Methylthio); K8(iTRAQ4plex)	9.52	51.8	50	3.15	2	587.838	1174.67	1.03	22.34
										MVQQECK	2	4501987	N-Term(iTRAQ4plex); C6(Methylthio); K7(iTRAQ4plex)	5.813	17.8	44		2	600.295	1199.58	-0.17	12.89
										VMNHICSK	9	4501987	N-Term(iTRAQ4plex); C6(Methylthio); K8(iTRAQ4plex)	8.099	75.7	46	3.45	2	633.325	1265.64	0.94	18.01
										LCFFYNK	13	4501987	N-Term(iTRAQ4plex); C2(Methylthio); K7(iTRAQ4plex)	22.622	25.8	53	3.28	2	634.824	1268.64	0.41	54.7
										VMNHICSK	2	4501987	N-Term(iTRAQ4plex); M2(Oxidation); C6(Methylthio); K8(iTRAQ4plex)	5.801	49.2	39		2	641.321	1281.64	-0.44	12.05
										GQCIINSNK	2	4501987	N-Term(iTRAQ4plex); C3(Methylthio); K9(iTRAQ4plex)	11.81		51	3.76	2	655.844	1310.68	1.06	14.01
										RPCFESLK	9	4501987	N-Term(iTRAQ4plex); C3(Methylthio); K8(iTRAQ4plex)	5.578	33	38	4.11	3	438.57	1313.69	-0.02	20.98
										SCCEEQNK	2	4501987	N-Term(iTRAQ4plex); C2(Methylthio); C3(Methylthio); K8(iTRAQ4plex)	44.522		39	3.36	2	660.768	1320.53	-0.02	12.21
										AIPVTQYLK	9	4501987	N-Term(iTRAQ4plex); K9(iTRAQ4plex)	0.994	11.5	59	4	2	660.909	1320.81	-1.7	34.9
										LPNNVLQEK	5	4501987	N-Term(iTRAQ4plex); K9(iTRAQ4plex)	1.098	10.4	56	3.51	2	671.901	1342.79	0.42	17.26
										DADPDTFFAK	19	4501987	N-Term(iTRAQ4plex); K10(iTRAQ4plex)	1.155	5.5	93	4.68	2	707.859	1414.71	1.18	26.89
										ICAMEGLPQK	3	4501987	N-Term(iTRAQ4plex); C2(Methylthio); K10(iTRAQ4plex)	8.819	10.8	61	4	2	712.372	1423.74	1.46	31.53
										HPDLSIPELLR	10	4501987	N-Term(iTRAQ4plex)	5.688	12.1	60	3.85	2	717.416	1433.82	0.82	47.36
										FTDSENVCQER	12	4501987	N-Term(iTRAQ4plex); C8(Methylthio)	6.782	20.8	58	4.47	2	759.328	1517.65	0.63	22.35
										TINPAVDHCCK	17	4501987	N-Term(iTRAQ4plex); C9(Methylthio); C10(Methylthio); K11(iTRAQ4plex)	15.789	189.8	71	5.51	3	527.581	1580.73	0.06	26.76
										RHPDLSIPELLR	24	4501987	N-Term(iTRAQ4plex)	0.789	66.3	54	5.28	3	530.647	1589.93	0.97	38.38
										ESLLNHFLYEVAR	10	4501987	N-Term(iTRAQ4plex)	1.265	21.7	89	5.25	2	867.97	1734.93	1.63	63.37
										AESPEVCFNEESPK	12	4501987	N-Term(iTRAQ4plex); C7(Methylthio); K14(iTRAQ4plex)	7.342	9.3	102	6.31	2	950.439	1899.87	0.21	27.6
										IAPQLSTEELVSLGEK	36	4501987	N-Term(iTRAQ4plex); K16(iTRAQ4plex)	1.229	11.3	121	6.6	2	1001.57	2002.13	0.02	41.84
										GQCIINSNKDDRPK	3	4501987	N-Term(iTRAQ4plex); C3(Methylthio); K9(iTRAQ4plex); K14(iTRAQ4plex)	2.227	7.8	71	5.74	2	1033.54	2066.08	-1.06	12.74
										SDVGFLPPFPTLDPEEK	35	4501987	N-Term(iTRAQ4plex); K17(iTRAQ4plex)	1.39	5.8	75	6.43	2	1088.58	2176.14	0.99	58.37
										KSDVGFLPPFPTLDPEEK	20	4501987	N-Term(iTRAQ4plex); K1(iTRAQ4plex); K18(iTRAQ4plex)	0.834	39.4	44	5.66	3	816.785	2448.34	0.37	55.6
										TINPAVDHCCKTNFAFR	3	4501987	N-Term(iTRAQ4plex); C9(Methylthio); C10(Methylthio); K11(iTRAQ4plex)	0.031	32.7		4.58	3	773.038	2317.1	1.66	45.78
39725952	AGGF1	angiogenic factor with G patch and FHA domains 1 [Homo sapiens]	0.7	3	1	1	1	2.218	0
										VIVIR	1	39725952	N-Term(iTRAQ4plex)	0.451		35		1	743.515	743.515	-15.27	42.39
4557287	AGT	angiotensinogen preproprotein [Homo sapiens]	26.6	1	12	12	229	0.795	18.3
										VANPLSTA	24	4557287	N-Term(iTRAQ4plex)	1.26	6.4	52		1	916.524	916.524	2.05	25.78
										TSPVDEK	1	4557287	N-Term(iTRAQ4plex); K7(iTRAQ4plex)	1.244		41		2	532.297	1063.59	-0.74	7.01
										FMQAVTGWK	15	4557287	N-Term(iTRAQ4plex); K9(iTRAQ4plex)	1.595	5.7	73	4.26	2	678.373	1355.74	0.54	36.7
										FMQAVTGWK	4	4557287	N-Term(iTRAQ4plex); M2(Oxidation); K9(iTRAQ4plex)	1.169	6.4	55	3.56	2	686.37	1371.73	0.15	22.15
										LQAILGVPWK	9	4557287	N-Term(iTRAQ4plex); K10(iTRAQ4plex)	6.664	13.5	72	3.96	2	706.948	1412.89	0.73	50.31
										ALQDQLVLVAAK	33	4557287	N-Term(iTRAQ4plex); K12(iTRAQ4plex)	1.188	9.7	96	6.14	2	778.988	1556.97	4.79	36.01
										DPTFIPAPIQAK	30	4557287	N-Term(iTRAQ4plex); K12(iTRAQ4plex)	1.296	7.2	61	4.71	2	793.465	1585.92	2.07	31
										AAMVGMLANFLGFR	2	4557287	N-Term(iTRAQ4plex); M6(Oxidation)	1.263	5.5	67		2	829.438	1657.87	0.76	65.12
										AAMVGMLANFLGFR	4	4557287	N-Term(iTRAQ4plex); M3(Oxidation); M6(Oxidation)	1.444	33.6	61	3.56	2	837.436	1673.87	1.82	54.65
										SLDFTELDVAAEK	27	4557287	N-Term(iTRAQ4plex); K13(iTRAQ4plex)	1.212	6.8	92	6.37	2	863.464	1725.92	3.89	42.1
										LQAILGVPWKDK	4	4557287	N-Term(iTRAQ4plex); K10(iTRAQ4plex); K12(iTRAQ4plex)	3.024	91.1	38	3.49	3	600.708	1800.11	-0.54	46.95
										VLSALQAVQGLLVAQGR	10	4557287	N-Term(iTRAQ4plex)	2.281	12.4	119	5.52	2	934.067	1867.13	1.59	84.18
										QPFVQGLALYTPVVLPR	64	4557287	N-Term(iTRAQ4plex)	0.988	20.6	110	7.36	2	1021.6	2042.19	0.46	66.9
										LDTEDKLR	2	4557287	N-Term(iTRAQ4plex); K6(iTRAQ4plex)	0.381	1.8		2.97	1	1277.73	1277.73	0.84	11.87
156523970	AHSG	alpha-2-HS-glycoprotein preproprotein [Homo sapiens]	46.32	1	14	14	549	0.546	44.5
										VVHAAK	36	156523970	N-Term(iTRAQ4plex); K6(iTRAQ4plex)	1.896	11.9	45		2	456.797	912.587	0.1	8.64
										AHYDLR	1	156523970	N-Term(iTRAQ4plex)	1.368		34		1	918.493	918.493	1.59	8.71
										EATEAAK	6	156523970	N-Term(iTRAQ4plex); K7(iTRAQ4plex)	1.597	13.2	56	2.91	2	504.284	1007.56	-0.09	3.35
										QYGFCK	2	156523970	N-Term(iTRAQ4plex); C5(Methylthio); K6(iTRAQ4plex)	8.23	12.8	38		2	540.266	1079.53	-0.52	51.23
										FSVVYAK	41	156523970	N-Term(iTRAQ4plex); K7(iTRAQ4plex)	1.537	13.7	57	3.23	2	551.33	1101.65	-1.4	24.2
										CNLLAEK	24	156523970	N-Term(iTRAQ4plex); C1(Methylthio); K7(iTRAQ4plex)	8.343	73.7	38	3.04	2	562.807	1124.61	1	27.8
										CDSSPDSAEDVR	10	156523970	N-Term(iTRAQ4plex); C1(Methylthio)	27.859	146.7	68	4.46	2	735.802	1470.6	0.39	11.57
										HTLNQIDEVK	113	156523970	N-Term(iTRAQ4plex); K10(iTRAQ4plex)	1.469	17.1	71	5.12	2	742.92	1484.83	0.55	21.61
										CDSSPDSAEDVRK	2	156523970	N-Term(iTRAQ4plex); C1(Methylthio); K13(iTRAQ4plex)	12.118		83	3.64	2	871.901	1742.79	0.53	11.19
										EHAVEGDCDFQLLK	75	156523970	N-Term(iTRAQ4plex); C8(Methylthio); K14(iTRAQ4plex)	10.055	26.6	101	6.92	2	969.47	1937.93	-0.32	42.88
										TVVQPSVGAAAGPVVPPCPGR	56	156523970	N-Term(iTRAQ4plex); C18(Methylthio)	7.613	486.6	114	7.78	2	1075.07	2149.13	-1.57	36.32
										HTFMGVVSLGSPSGEVSHPR	86	156523970	N-Term(iTRAQ4plex)	2.016	27.9	117	8.1	4	557.037	2225.12	-0.57	36.54
										HTFMGVVSLGSPSGEVSHPR	56	156523970	N-Term(iTRAQ4plex); M4(Oxidation)	1.309	46.1	105	8.22	2	1121.06	2241.12	-0.09	23.58
										AQLVPLPPSTYVEFTVSGTDCVAK	34	156523970	N-Term(iTRAQ4plex); C21(Methylthio); K24(iTRAQ4plex)	6.707	419.3	88	4.39	2	1428.74	2856.48	0.41	73.1
										QPNCDDPETEEAALVAIDYINQNLPWGYK	7	156523970	N-Term(iTRAQ4plex); C4(Methylthio); K29(iTRAQ4plex)	7.793	67.8	71	7.48	3	1214.24	3640.72	0.29	84.04
4502049	AKR1B1	aldo-keto reductase family 1, member B1 [Homo sapiens]	3.16	2	1	1	1	2.679	0
										MPILGLGTWK	2	4502049	N-Term(iTRAQ4plex); K10(iTRAQ4plex)	0.373		50	2.84	2	702.421	1403.83	1.11	47.61
4557305;193794814	ALDOA	fructose-bisphosphate aldolase A isoform 1 [Homo sapiens]	34.62	3	10	10	59	4.451	50.6
										ELSDIAHR	3	4557305;193794814	N-Term(iTRAQ4plex)	0.243	25.4	58	3.02	2	542.797	1084.59	0.06	12.23
										QLLLTADDR	3	4557305;193794814	N-Term(iTRAQ4plex)	0.272	37.4	47	3.34	2	594.839	1188.67	0.47	20.47
										GILAADESTGSIAK	10	4557305;193794814	N-Term(iTRAQ4plex); K14(iTRAQ4plex)	0.221	76.7	104	5.89	2	810.957	1620.91	1.26	17.66
										ADDGRPFPQVIK	7	4557305;193794814	N-Term(iTRAQ4plex); K12(iTRAQ4plex)	0.181	53.2	46	4.05	2	815.962	1630.92	1.27	23.69
										LQSIGTENTEENR	6	4557305;193794814	N-Term(iTRAQ4plex)	0.163	10.6	76	5.71	2	817.909	1634.81	0.87	12.8
										PYQYPALTPEQK	3	4557305;193794814	N-Term(iTRAQ4plex); K12(iTRAQ4plex)	0.225	17.5	80		2	861.971	1722.93	2.31	22.16
										LQSIGTENTEENRR	6	4557305;193794814	N-Term(iTRAQ4plex)	0.15	22.7	46	3.85	2	895.961	1790.91	1.66	12.96
										FSHEEIAMATVTALR	8	4557305;193794814	N-Term(iTRAQ4plex)	0.481	156.8	81	4.93	2	910.48	1819.95	1.35	40.78
										FSHEEIAMATVTALR	6	4557305;193794814	N-Term(iTRAQ4plex); M8(Oxidation)	0.492	44.3	65	5.39	2	918.478	1835.95	2.05	32.9
										IGEHTPSALAIMENANVLAR	5	4557305;193794814	N-Term(iTRAQ4plex)	1.134	38.5	60	5.82	3	751.073	2251.21	3.07	45.65
										YTPSGQAGAAASESLFVSNHAY	2	4557305;193794814	N-Term(iTRAQ4plex)	0.299		55	4.86	3	791.381	2372.13	0.57	37.75
4885063	ALDOC	fructose-bisphosphate aldolase C [Homo sapiens]	6.32	1	1	1	10	2.677	72.9
										GVVPLAGTDGETTTQGLDGLSER	10	4885063	N-Term(iTRAQ4plex)	0.374	72.9	106	8.78	2	1209.12	2417.23	0.04	40.37
4502067	AMBP	protein AMBP preproprotein [Homo sapiens]	45.45	1	13	13	194	0.225	184.8
										ECLQTCR	1	4502067	N-Term(iTRAQ4plex); C2(Methylthio); C6(Methylthio)	151.154		37		2	544.727	1088.45	-1.66	16.5
										ETLLQDFR	9	4502067	N-Term(iTRAQ4plex)	2.078	1.5	58	3.31	2	583.321	1165.63	0.69	28.17
										TVAACNLPIVR	33	4502067	N-Term(iTRAQ4plex); C5(Methylthio)	16.399	53.7	64	4.4	2	673.875	1346.74	0.9	38.77
										GVCEETSGAYEK	3	4502067	N-Term(iTRAQ4plex); C3(Methylthio); K12(iTRAQ4plex)	4.02	239.2	72	5.57	2	803.87	1606.73	-0.35	15.13
										AFIQLWAFDAVK	3	4502067	N-Term(iTRAQ4plex); K12(iTRAQ4plex)	1.459	23.3	65	3.02	2	848.988	1696.97	0.97	61.09
										EYCGVPGDGDEELLR	28	4502067	N-Term(iTRAQ4plex); C3(Methylthio)	8.629	29.4	101	5	2	921.416	1841.83	4.57	40.71
										KGVCEETSGAYEK	8	4502067	N-Term(iTRAQ4plex); K1(iTRAQ4plex); C4(Methylthio); K13(iTRAQ4plex)	2.264	39.2	67	6.29	3	626.982	1878.93	0.37	15.17
										CVLFPYGGCQGNGNK	2	4502067	N-Term(iTRAQ4plex); C1(Methylthio); C9(Methylthio); K15(iTRAQ4plex)	4.02		59	3.6	3	646.298	1936.88	0.76	44.74
										GECVPGEQEPEPILIPR	26	4502067	N-Term(iTRAQ4plex); C3(Methylthio)	10.298	127.7	93	5.75	2	1027.01	2053.02	0.46	39.43
										VVAQGVGIPEDSIFTMADR	19	4502067	N-Term(iTRAQ4plex)	2.269	7.2	105	6.19	2	1075.06	2149.11	-1.42	55.49
										VVAQGVGIPEDSIFTMADR	16	4502067	N-Term(iTRAQ4plex); M16(Oxidation)	1.882	16.8	84	5.85	3	722.376	2165.11	5.05	42.9
										EDSCQLGYSAGPCMGMTSR	2	4502067	N-Term(iTRAQ4plex); C4(Methylthio); C13(Methylthio)	26.414		104	6.07	2	1114.94	2228.87	-0.88	42.31
										EDSCQLGYSAGPCMGMTSR	2	4502067	N-Term(iTRAQ4plex); C4(Methylthio); C13(Methylthio); M16(Oxidation)	17.341		70	3.34	2	1122.93	2244.86	-2.74	35.25
										KEDSCQLGYSAGPCMGMTSR	4	4502067	K1(iTRAQ4plex); N-Term(iTRAQ4plex); C5(Methylthio); C14(Methylthio)	9.374	17	47	5.5	3	834.36	2501.07	0.16	43.69
										KEDSCQLGYSAGPCMGMTSR	4	4502067	K1(iTRAQ4plex); N-Term(iTRAQ4plex); C5(Methylthio); C14(Methylthio); M17(Oxidation)	3.38	13.7	53	6.67	3	839.692	2517.06	0.41	36.87
										MTVSTLVLGEGATEAEISMTSTR	19	4502067	N-Term(iTRAQ4plex)	1.778	69	92	5.63	3	843.429	2528.27	1.35	80.8
										KEDSCQLGYSAGPCMGMTSR	6	4502067	K1(iTRAQ4plex); N-Term(iTRAQ4plex); C5(Methylthio); C14(Methylthio); M15(Oxidation); M17(Oxidation)	2.357	44.8	54	7.44	3	845.024	2533.06	0.58	27.04
										MTVSTLVLGEGATEAEISMTSTR	7	4502067	N-Term(iTRAQ4plex); M19(Oxidation)	1.022	77.3	81	6.6	3	848.761	2544.27	0.73	52.43
										MTVSTLVLGEGATEAEISMTSTR	2	4502067	N-Term(iTRAQ4plex); M1(Oxidation); M19(Oxidation)	2.812		76	6.37	3	854.092	2560.26	0.9	39.89
148664224	AMICA1	junctional adhesion molecule-like isoform 2 [Homo sapiens]	3.13	2	1	1	1	0.707	0
										AVVLHVLPEEPK	1	148664224	N-Term(iTRAQ4plex); K12(iTRAQ4plex)	1.415		37		3	540.331	1618.98	0.82	32.35
10280622	AMY2B	alpha-amylase 2B precursor [Homo sapiens]	2.35	3	1	1	2	0.593	0
										ALVFVDNHDNQR	2	10280622	N-Term(iTRAQ4plex)	1.688		37	3.96	3	524.606	1571.8	-0.2	22.34
188595682	ANK2	ankyrin-2 isoform 3 [Homo sapiens]	0.64	3	1	1	1	1.014	0
										SDSNASFLRAAR	1	188595682	N-Term(iTRAQ4plex)	0.987			2.97	2	719.869	1438.73	-15.33	29.7
283549153	ANKRD18A	ankyrin repeat domain-containing protein 18A [Homo sapiens]	0.91	2	1	1	2	1.131	5.4
										QHMVEFLLK	2	283549153	N-Term(iTRAQ4plex); K9(iTRAQ4plex)	0.884	5.4		3.23	3	478.273	1432.8	-12.58	24.53
157266300	ANPEP	aminopeptidase N precursor [Homo sapiens]	10.86	1	10	10	30	1.048	69.5
										DHSAIPVINR	2	157266300	N-Term(iTRAQ4plex)	0.887		38	3.63	2	633.358	1265.71	0.58	17.17
										DLMVLNDVYR	4	157266300	N-Term(iTRAQ4plex)	0.942	8.9	54	3.98	2	691.368	1381.73	1.2	38.01
										QVTPLFIHFR	4	157266300	N-Term(iTRAQ4plex)	0.831	13.4	48	4.48	3	467.942	1401.81	-1.08	42.89
										VVATTQMQAADAR	4	157266300	N-Term(iTRAQ4plex)	2.081	7.5	88	4.71	2	753.398	1505.79	1.29	13.51
										VTLRPYLTPNDR	2	157266300	N-Term(iTRAQ4plex)	1.144		51	3.29	2	794.951	1588.89	0.89	28.7
										KVVATTQMQAADAR	6	157266300	N-Term(iTRAQ4plex); K1(iTRAQ4plex)	0.313	1	63	6.3	3	593.332	1777.98	-0.5	11.59
										AQIINDAFNLASAHK	4	157266300	N-Term(iTRAQ4plex); K15(iTRAQ4plex)	0.886	69.5	54	5.48	3	634.355	1901.05	0.48	47.3
										FSTEYELQQLEQFK	2	157266300	N-Term(iTRAQ4plex); K14(iTRAQ4plex)	2.096		37	3.48	3	693.362	2078.07	1.69	48.3
										EATDVIIIHSK	1	157266300	N-Term(iTRAQ4plex); K11(iTRAQ4plex)	2.201			3.81	3	505.299	1513.88	-0.25	19.61
										SIQLPTTVR	1	157266300	N-Term(iTRAQ4plex)	1.31			3.43	2	579.852	1158.7	-0.2	21.53
4502101	ANXA1	annexin A1 [Homo sapiens]	13.29	1	3	3	6	3.441	23.2
										DITSDTSGDFR	2	4502101	N-Term(iTRAQ4plex)	0.182		46	4.52	2	679.322	1357.64	0.66	15.1
										TPAQFDADELR	2	4502101	N-Term(iTRAQ4plex)	0.291		60	4.14	2	703.856	1406.7	0.35	21.54
										GGPGSAVSPYPTFNPSSDVAALHK	2	4502101	N-Term(iTRAQ4plex); K24(iTRAQ4plex)	0.339		51	5.56	3	882.127	2644.37	2.13	38.51
4502119	AOC3	membrane primary amine oxidase [Homo sapiens]	6.03	3	4	4	6	0.786	30.4
										AAALAHLDR	2	4502119	N-Term(iTRAQ4plex)	1.048		44	3.06	2	541.316	1081.62	0.41	15.56
										NLVTMTTAPR	2	4502119	N-Term(iTRAQ4plex)	1.565		44	3.24	2	624.347	1247.69	-1.86	17.8
										SPVPPGPAPPLQFYPQGPR	1	4502119	N-Term(iTRAQ4plex)	1.545			3.49	3	716.058	2146.16	1.44	39
										EELTAVMR	1	4502119	N-Term(iTRAQ4plex)	0.858			2.88	2	546.796	1092.58	0.35	18.81
4502133	APCS	serum amyloid P-component precursor [Homo sapiens]	25.11	1	6	6	31	0.614	9.8
										DNELLVYK	4	4502133	N-Term(iTRAQ4plex); K8(iTRAQ4plex)	1.535	2.3	49	3.74	2	641.37	1281.73	3.33	18.57
										VGEYSLYIGR	7	4502133	N-Term(iTRAQ4plex)	1.69	7.7	53	4.13	2	650.855	1300.7	0.12	26.21
										QGYFVEAQPK	2	4502133	N-Term(iTRAQ4plex); K10(iTRAQ4plex)	1.723		60	4.11	2	727.898	1454.79	0.78	14.95
										AYSLFSYNTQGR	6	4502133	N-Term(iTRAQ4plex)	1.681	11.3	67	4.9	2	775.891	1550.77	1.59	26.62
										IVLGQEQDSYGGK	10	4502133	N-Term(iTRAQ4plex); K13(iTRAQ4plex)	1.603	4	100	4.93	2	841.455	1681.9	1.15	22.07
										IVLGQEQDSYGGKFDR	2	4502133	N-Term(iTRAQ4plex); K13(iTRAQ4plex)	0.145		40	4.25	3	700.704	2100.1	0.27	28.41
4557321	APOA1	apolipoprotein A-I preproprotein [Homo sapiens]	51.31	1	14	14	68	0.666	24.4
										AELQEGAR	1	4557321	N-Term(iTRAQ4plex)	1.278		33		2	509.276	1017.54	-0.4	7.07
										LAEYHAK	3	4557321	N-Term(iTRAQ4plex); K7(iTRAQ4plex)	1.375	1.1	46	3.27	2	560.324	1119.64	0.53	9.13
										LSPLGEEMR	2	4557321	N-Term(iTRAQ4plex)	1.807		47	3.12	2	588.314	1175.62	0.11	17.63
										THLAPYSDELR	10	4557321	N-Term(iTRAQ4plex)	2.7	13.1	72	4.05	2	723.379	1445.75	0.08	19.74
										ATEHLSTLSEK	8	4557321	N-Term(iTRAQ4plex); K11(iTRAQ4plex)	1.319	1.8	72	5.21	2	752.416	1503.83	-0.08	11.8
										QGLLPVLESFK	2	4557321	N-Term(iTRAQ4plex); K11(iTRAQ4plex)	1.769		49	4.27	3	506.976	1518.91	-0.33	49.94
										DLATVYVDVLK	8	4557321	N-Term(iTRAQ4plex); K11(iTRAQ4plex)	1.752	14.6	76	5.43	2	762.453	1523.9	3.7	45.61
										VQPYLDDFQK	4	4557321	N-Term(iTRAQ4plex); K10(iTRAQ4plex)	1.47	4.1	67	4.09	2	770.917	1540.83	0.48	27.93
										VSFLSALEEYTK	2	4557321	N-Term(iTRAQ4plex); K12(iTRAQ4plex)	1.749		95	4.28	2	837.965	1674.92	1.57	57.9
										DYVSQFEGSALGK	9	4557321	N-Term(iTRAQ4plex); K13(iTRAQ4plex)	1.362	3.5	87	5.63	2	844.94	1688.87	0.17	31.55
										VKDLATVYVDVLK	6	4557321	N-Term(iTRAQ4plex); K2(iTRAQ4plex); K13(iTRAQ4plex)	0.539	26.6	66	4.96	2	948.083	1895.16	0.04	49.76
										EQLGPVTQEFWDNLEK	8	4557321	N-Term(iTRAQ4plex); K16(iTRAQ4plex)	1.546	5.8	93	7.23	2	1111.07	2221.14	-0.55	55.32
										AKPALEDLR	3	4557321	N-Term(iTRAQ4plex); K2(iTRAQ4plex)	1.352	9.2		3.7	3	434.266	1300.78	0.3	15.62
										LHELQEK	2	4557321	N-Term(iTRAQ4plex); K7(iTRAQ4plex)	2.173	6.3		3.85	3	395.568	1184.69	1.55	10.57
4502149	APOA2	apolipoprotein A-II preproprotein [Homo sapiens]	41	1	5	5	55	4.112	145.4
										EQLTPLIK	4	4502149	N-Term(iTRAQ4plex); K8(iTRAQ4plex)	1.29	14	46	3.27	2	615.39	1229.77	1.31	25.62
										SPELQAEAK	3	4502149	N-Term(iTRAQ4plex); K9(iTRAQ4plex)	0.862	2.6	62	2.93	2	630.856	1260.7	0.16	11.1
										SKEQLTPLIK	29	4502149	N-Term(iTRAQ4plex); K2(iTRAQ4plex); K10(iTRAQ4plex)	0.243	21.2	52	4.5	2	795.004	1589	0.67	17.89
										VKSPELQAEAK	13	4502149	N-Term(iTRAQ4plex); K2(iTRAQ4plex); K11(iTRAQ4plex)	0.087	47.6	50	5.41	2	816.488	1631.97	-0.37	12.35
										EPCVESLVSQYFQTVTDYGK	6	4502149	N-Term(iTRAQ4plex); C3(Methylthio); K20(iTRAQ4plex)	5.136	0.3	86	4.95	3	876.427	2627.27	2	84.5
71773110	APOA4	apolipoprotein A-IV precursor [Homo sapiens]	64.9	2	29	29	522	0.451	27.8
										NAEELK	2	71773110	N-Term(iTRAQ4plex); K6(iTRAQ4plex)	2.474	18.6	38		2	496.287	991.566	-0.36	8.62
										ISASAEELR	9	71773110	N-Term(iTRAQ4plex)	2.756	7.8	48	3.73	2	560.31	1119.61	0.05	14.16
										LAPLAEDVR	21	71773110	N-Term(iTRAQ4plex)	2.515	6.2	60	3.31	2	564.331	1127.65	0.18	22.98
										GNTEGLQK	1	71773110	N-Term(iTRAQ4plex); K8(iTRAQ4plex)	2.362		50		2	567.821	1134.64	-0.06	7.55
										EAVEHLQK	7	71773110	N-Term(iTRAQ4plex); K8(iTRAQ4plex)	2.185	9.9	58	4.04	1	1241.71	1241.71	-0.4	9.01
										IDQTVEELR	14	71773110	N-Term(iTRAQ4plex)	3.004	6.9	62	3.64	1	1246.67	1246.67	-0.86	23.34
										LEPYADQLR	9	71773110	N-Term(iTRAQ4plex)	2.468	11.6	54	3.49	2	624.839	1248.67	0.06	21.03
										LKEELGK	5	71773110	N-Term(iTRAQ4plex); K2(iTRAQ4plex); K7(iTRAQ4plex)	3.73	9.1	37	2.86	2	624.898	1248.79	-0.13	11.68
										ALVQQMEQLR	10	71773110	N-Term(iTRAQ4plex)	2.383	17.2	58	4.26	3	453.923	1359.75	0.13	26.65
										VNSFFSTFK	23	71773110	N-Term(iTRAQ4plex); K9(iTRAQ4plex)	4.378	31.4	72	3.77	2	682.876	1364.75	0.27	49.37
										LTPYADEFK	22	71773110	N-Term(iTRAQ4plex); K9(iTRAQ4plex)	2.237	13.3	78	3.79	2	686.374	1371.74	0.84	30.85
										ALVQQMEQLR	7	71773110	N-Term(iTRAQ4plex); M6(Oxidation)	2.007	22.8	49	3.82	3	459.254	1375.75	0.06	13.22
										IDQNVEELK	10	71773110	N-Term(iTRAQ4plex); K9(iTRAQ4plex)	3.252	12.9	61	4.46	2	688.388	1375.77	0.87	15.63
										IDQTVEELRR	9	71773110	N-Term(iTRAQ4plex)	0.827	22.7	46	4.39	2	701.893	1402.78	0.55	23.25
										TQVSTQAEQLR	8	71773110	N-Term(iTRAQ4plex)	0.717	23	54	4.33	2	702.883	1404.76	1.24	11.29
										LVPFATELHER	31	71773110	N-Term(iTRAQ4plex)	2.266	13.1	54	5.87	3	485.941	1455.81	1.17	39.03
										VEPYGENFNK	10	71773110	N-Term(iTRAQ4plex); K10(iTRAQ4plex)	3.393	6.3	76	4.74	2	742.885	1484.76	0.23	14.97
										LLPHANEVSQK	35	71773110	N-Term(iTRAQ4plex); K11(iTRAQ4plex)	2.305	15.1	76	5.02	3	508.631	1523.88	-0.75	13.58
										SLAPYAQDTQEK	18	71773110	N-Term(iTRAQ4plex); K12(iTRAQ4plex)	2.371	7.5	82	5.2	2	819.934	1638.86	1.46	16.37
										RVEPYGENFNK	21	71773110	N-Term(iTRAQ4plex); K11(iTRAQ4plex)	1.895	24.7	40	6.23	3	547.626	1640.86	-0.42	16.07
										LGEVNTYAGDLQK	22	71773110	N-Term(iTRAQ4plex); K13(iTRAQ4plex)	2.47	15.3	98	6.56	2	848.462	1695.92	1.2	23.65
										KLVPFATELHER	17	71773110	N-Term(iTRAQ4plex); K1(iTRAQ4plex)	0.3	14.3	51	6	3	576.673	1728	0.12	27.85
										DKVNSFFSTFK	39	71773110	N-Term(iTRAQ4plex); K2(iTRAQ4plex); K11(iTRAQ4plex)	1.332	53.9	55	5.6	2	876.489	1751.97	1.19	45.71
										LNHQLEGLTFQMK	7	71773110	N-Term(iTRAQ4plex); K13(iTRAQ4plex)	2.051	22.5	88	6.65	3	616.341	1847.01	0.2	38.09
										LNHQLEGLTFQMK	19	71773110	N-Term(iTRAQ4plex); M12(Oxidation); K13(iTRAQ4plex)	1.951	7.6	75	6.86	2	932.007	1863.01	1.1	30.54
										SELTQQLNALFQDK	6	71773110	N-Term(iTRAQ4plex); K14(iTRAQ4plex)	2.515	8.7	108	6.63	2	962.025	1923.04	-0.24	48.37
										SLAELGGHLDQQVEEFR	25	71773110	N-Term(iTRAQ4plex)	2.651	4.7	114	7.13	2	1036.53	2072.05	0.26	46.59
										LGPHAGDVEGHLSFLEK	83	71773110	N-Term(iTRAQ4plex); K17(iTRAQ4plex)	2.066	30.2	109	7.46	2	1047.57	2094.12	0.74	39.52
										ENADSLQASLRPHADELK	30	71773110	N-Term(iTRAQ4plex); K18(iTRAQ4plex)	2.126	26.7	84	8.11	2	1141.6	2282.2	0.03	24.35
										VKIDQTVEELR	1	71773110	N-Term(iTRAQ4plex); K2(iTRAQ4plex)	0.724			4.07	3	539.985	1617.94	-0.19	26.14
										SLAELGGHLDQQVEEFRR	2	71773110	N-Term(iTRAQ4plex)	0.352	0.4		3.71	4	557.794	2228.15	-0.18	44.97
105990532	APOB	apolipoprotein B-100 precursor [Homo sapiens]	47.12	5	196	196	1782	0.393	39.3
										HVGSK	1	105990532	N-Term(iTRAQ4plex); K5(iTRAQ4plex)	2.48		34		2	408.253	815.498	0.33	0.44
										GVISIPR	2	105990532	N-Term(iTRAQ4plex)	2.279	15	43		2	443.285	885.564	-0.37	18.25
										GAVDHK	3	105990532	N-Term(iTRAQ4plex); K6(iTRAQ4plex)	2.79	7.2	36		2	457.769	914.53	0.03	0.65
										AIQSLK	1	105990532	N-Term(iTRAQ4plex); K6(iTRAQ4plex)	2.573		35		2	474.31	947.613	-0.22	12.3
										AQIPILR	3	105990532	N-Term(iTRAQ4plex)	2.439	8.9	38		2	477.814	954.62	-1.42	18.91
										ANLFNK	2	105990532	N-Term(iTRAQ4plex); K6(iTRAQ4plex)	2.34	7.8	44		2	497.8	994.593	0.17	22.69
										ETLEDTR	1	105990532	N-Term(iTRAQ4plex)	2.564		34		2	504.26	1007.51	-0.1	7.9
										INSGAHK	1	105990532	N-Term(iTRAQ4plex); K7(iTRAQ4plex)	3.368		33		2	507.8	1014.59	-0.28	1
										EIFNMAR	1	105990532	N-Term(iTRAQ4plex)	2.81		40		2	512.772	1024.54	0.84	17.38
										QAEAVLK	1	105990532	N-Term(iTRAQ4plex); K7(iTRAQ4plex)	1.192		39		2	523.826	1046.64	-1.07	11.66
										ALVDTLK	2	105990532	N-Term(iTRAQ4plex); K7(iTRAQ4plex)	2.452		53	2.93	2	524.336	1047.66	-0.27	15.57
										VSQEGLK	1	105990532	N-Term(iTRAQ4plex); K7(iTRAQ4plex)	2.539		39		2	524.816	1048.62	-0.27	9.15
										INFNEK	1	105990532	N-Term(iTRAQ4plex); K6(iTRAQ4plex)	2.6		39		2	526.803	1052.6	0.52	22.67
										VEDIPLAR	6	105990532	N-Term(iTRAQ4plex)	3.229	4.7	33	3.27	2	528.811	1056.62	-1.3	16.65
										INPLALK	14	105990532	N-Term(iTRAQ4plex); K7(iTRAQ4plex)	2.448	15.4	41	3.09	2	528.855	1056.7	0.68	23.75
										NIFNFK	4	105990532	N-Term(iTRAQ4plex); K6(iTRAQ4plex)	3.599	3.3	37		2	535.815	1070.62	-0.46	33.21
										FFGEGTK	1	105990532	N-Term(iTRAQ4plex); K7(iTRAQ4plex)	2.231		51		2	537.302	1073.6	8.27	16
										FIIPGLK	3	105990532	N-Term(iTRAQ4plex); K7(iTRAQ4plex)	2.633	5.3	39		2	538.359	1075.71	-0.42	37.48
										VSSFYAK	3	105990532	N-Term(iTRAQ4plex); K7(iTRAQ4plex)	3.22	14.1	56	2.88	2	545.312	1089.62	-1.18	14.97
										TPALHFK	8	105990532	N-Term(iTRAQ4plex); K7(iTRAQ4plex)	2.714	23.2	37	3.47	3	367.893	1101.67	-0.06	16.32
										LDVTTSIGR	10	105990532	N-Term(iTRAQ4plex)	2.495	13.8	52	2.95	2	553.32	1105.63	-0.04	19.17
										LSLPDFK	3	105990532	N-Term(iTRAQ4plex); K7(iTRAQ4plex)	1.953	1.5	57		2	554.336	1107.66	-0.26	39.93
										LGNNPVSK	2	105990532	N-Term(iTRAQ4plex); K8(iTRAQ4plex)	2.69	1.2	59		2	558.834	1116.66	-0.45	10.71
										QIDDIDVR	6	105990532	N-Term(iTRAQ4plex)	2.295	9.4	58	3.29	2	559.303	1117.6	1.93	18.61
										FLDSNIK	1	105990532	N-Term(iTRAQ4plex); K7(iTRAQ4plex)	3.102		42		2	562.831	1124.65	-0.51	16.12
										LNELSFK	4	105990532	N-Term(iTRAQ4plex); K7(iTRAQ4plex)	4.592	98.9	50	2.98	2	569.838	1138.67	-1.17	27.56
										LHVAGNLK	13	105990532	N-Term(iTRAQ4plex); K8(iTRAQ4plex)	4.16	9.3	51	3.63	2	570.361	1139.71	0.1	12.92
										SVGFHLPSR	21	105990532	N-Term(iTRAQ4plex)	2.37	15.9	57	3.41	2	572.323	1143.64	-0.16	20.38
										LFLEETK	1	105990532	N-Term(iTRAQ4plex); K7(iTRAQ4plex)	6.592		40		2	584.347	1167.69	0.06	19.41
										QSWSVCK	2	105990532	N-Term(iTRAQ4plex); C6(Methylthio); K7(iTRAQ4plex)	15.623		37	2.95	2	586.296	1171.58	0.15	30.17
										GTYGLSCQR	2	105990532	N-Term(iTRAQ4plex); C7(Methylthio)	4.346		37	2.92	2	587.777	1174.55	0.21	15.37
										DNVFDGLVR	11	105990532	N-Term(iTRAQ4plex)	3.894	8.3	52	3.46	2	589.818	1178.63	0.46	32.83
										KLTIFK	3	105990532	N-Term(iTRAQ4plex); K1(iTRAQ4plex); K6(iTRAQ4plex)	1.865	1.2	27		3	394.604	1181.8	0.6	21.17
										LAPGELTIIL	1	105990532	N-Term(iTRAQ4plex)	2.418		41		2	592.375	1183.74	0.08	68.66
										SLWDFLK	7	105990532	N-Term(iTRAQ4plex); K7(iTRAQ4plex)	2.561	15	55	3.4	2	598.85	1196.69	0.43	62.09
										GMALFGEGK	6	105990532	N-Term(iTRAQ4plex); K9(iTRAQ4plex)	2.841	0.2	55	3.83	2	599.331	1197.65	0.55	25.42
										VQGVEFSHR	13	105990532	N-Term(iTRAQ4plex)	2.441	13	54	5.26	3	401.551	1202.64	-0.29	11.36
										HVAEAICK	8	105990532	N-Term(iTRAQ4plex); C7(Methylthio); K8(iTRAQ4plex)	10.571	45.1	55	3.23	2	602.825	1204.64	-0.26	14.17
										QSFDLSVK	3	105990532	N-Term(iTRAQ4plex); K8(iTRAQ4plex)	2.393	7	51	3.66	2	606.348	1211.69	0.49	16.2
										DFSLWEK	14	105990532	N-Term(iTRAQ4plex); K7(iTRAQ4plex)	2.227	24	55	3.44	2	606.829	1212.65	0.29	35.03
										IEDGTLASK	4	105990532	N-Term(iTRAQ4plex); K9(iTRAQ4plex)	2.407	8	54	3.68	2	611.351	1221.69	0.89	14.01
										QHIEAIDVR	16	105990532	N-Term(iTRAQ4plex)	5.693	58.9	66	4.62	3	408.899	1224.68	0.69	14.91
										LAAYLMLMR	4	105990532	N-Term(iTRAQ4plex)	3.033	10.5	54	3.33	2	613.349	1225.69	-0.78	50.28
										LTLDIQNK	3	105990532	N-Term(iTRAQ4plex); K8(iTRAQ4plex)	2.579	0.5	53	3.82	2	616.878	1232.75	2.97	19.11
										SISAALEHK	16	105990532	N-Term(iTRAQ4plex); K9(iTRAQ4plex)	3.215	10.1	53	4.27	2	622.367	1243.73	0.99	15.4
										SPSQADINK	1	105990532	N-Term(iTRAQ4plex); K9(iTRAQ4plex)	2.263		61		2	624.346	1247.68	0.28	8.68
										TFIEDVNK	2	105990532	N-Term(iTRAQ4plex); K8(iTRAQ4plex)	8.829		61	3.55	2	627.353	1253.7	0.52	15.75
										VPQTDMTFR	3	105990532	N-Term(iTRAQ4plex); M6(Oxidation)	2.033	4.9	40		2	627.818	1254.63	1.12	13.48
										YYELEEK	2	105990532	N-Term(iTRAQ4plex); K7(iTRAQ4plex)	6.053		37	3.15	2	631.331	1261.66	0.19	15.34
										MGLAFESTK	4	105990532	N-Term(iTRAQ4plex); K9(iTRAQ4plex)	3.964	8.8	56	3.39	2	636.349	1271.69	-0.18	21.8
										HINIDQFVR	16	105990532	N-Term(iTRAQ4plex)	2.734	7.5	46	4.7	3	429.243	1285.71	0.29	29.05
										LDFSSQADLR	11	105990532	N-Term(iTRAQ4plex)	2.743	19.2	50	3.75	2	648.339	1295.67	0.05	26.06
										SPAFTDLHLR	24	105990532	N-Term(iTRAQ4plex)	1.843	12.1	55	5.76	3	434.243	1300.71	1.18	30.45
										TGISPLALIK	6	105990532	N-Term(iTRAQ4plex); K10(iTRAQ4plex)	2.079	11.3	51	4.51	2	650.927	1300.85	1.22	35.38
										VSTAFVYTK	4	105990532	N-Term(iTRAQ4plex); K9(iTRAQ4plex)	2.602	3	55	4.15	2	652.381	1303.75	3.48	18.74
										VTQEFHMK	10	105990532	N-Term(iTRAQ4plex); K8(iTRAQ4plex)	3.204	16.5	66	3.98	2	654.355	1307.7	0.67	15.92
										NNALDFVTK	2	105990532	N-Term(iTRAQ4plex); K9(iTRAQ4plex)	3.352		69	4.18	2	655.372	1309.74	1.17	19.4
										SLDEHYHIR	7	105990532	N-Term(iTRAQ4plex)	1.609	13.3	46	5.18	2	657.34	1313.67	0.12	25.22
										LSNVLQQVK	4	105990532	N-Term(iTRAQ4plex); K9(iTRAQ4plex)	9.181	14.4	56	4.06	2	658.911	1316.82	0.91	26.08
										GNVATEISTER	4	105990532	N-Term(iTRAQ4plex)	3.968	5.1	60	4.29	2	660.847	1320.69	0.03	13.06
										VTQEFHMK	2	105990532	N-Term(iTRAQ4plex); M7(Oxidation); K8(iTRAQ4plex)	3.102	28	37		2	662.352	1323.7	-0.01	9.97
										KQHLFVK	1	105990532	N-Term(iTRAQ4plex); K1(iTRAQ4plex); K7(iTRAQ4plex)	1.336		39		2	666.431	1331.85	1.17	23.74
										IPSVQINFK	2	105990532	N-Term(iTRAQ4plex); K9(iTRAQ4plex)	2.099		55	3.36	2	667.407	1333.81	-0.42	34.64
										FPEVDVLTK	2	105990532	N-Term(iTRAQ4plex); K9(iTRAQ4plex)	2.29		60	3.65	2	668.392	1335.78	0.2	37.47
										LDNIYSSDK	6	105990532	N-Term(iTRAQ4plex); K9(iTRAQ4plex)	4.924	0.4	49	3.88	2	671.859	1342.71	1.26	16.64
										LTISEQNIQR	14	105990532	N-Term(iTRAQ4plex)	3.043	3.4	58	4.65	3	449.257	1345.76	-0.17	18.63
										INDVLEHVK	3	105990532	N-Term(iTRAQ4plex); K9(iTRAQ4plex)	3.589	84.2	56	3.76	2	677.901	1354.79	0.33	27.17
										NSEEFAAAMSR	8	105990532	N-Term(iTRAQ4plex)	2.093	18.6	73	4.75	2	678.821	1356.64	1.15	15.29
										IEIPLPFGGK	5	105990532	N-Term(iTRAQ4plex); K10(iTRAQ4plex)	2.307	26.3	61	3.47	2	679.918	1358.83	0.37	47.71
										NIILPVYDK	4	105990532	N-Term(iTRAQ4plex); K9(iTRAQ4plex)	2.01	54.6	62	3.3	2	681.916	1362.82	0.62	33.83
										NSEEFAAAMSR	1	105990532	N-Term(iTRAQ4plex); M9(Oxidation)	2.491		54		2	686.818	1372.63	-0.05	11.09
										IKDYFEK	2	105990532	N-Term(iTRAQ4plex); K2(iTRAQ4plex); K7(iTRAQ4plex)	4.469	70.1	44	2.85	2	687.904	1374.8	1.45	24.08
										ENFAGEATLQR	13	105990532	N-Term(iTRAQ4plex)	2.433	16.1	65	4.88	2	690.356	1379.7	0.3	17.07
										DSYDLHDLK	10	105990532	N-Term(iTRAQ4plex); K9(iTRAQ4plex)	3.705	13.9	61	4.09	2	697.364	1393.72	0.58	17.14
										AGHIAWTSSGK	2	105990532	N-Term(iTRAQ4plex); K11(iTRAQ4plex)	1.603		38	3.34	3	468.261	1402.77	1.16	12.89
										KLNELSFK	7	105990532	N-Term(iTRAQ4plex); K1(iTRAQ4plex); K8(iTRAQ4plex)	2.889	49	38	3.89	3	470.961	1410.87	0.77	23.73
										TEVIPPLIENR	15	105990532	N-Term(iTRAQ4plex)	2.511	9.8	53	3.9	3	475.612	1424.82	-0.07	31.24
										QGFFPDSVNK	5	105990532	N-Term(iTRAQ4plex); K10(iTRAQ4plex)	2.394	11.1	60	4.33	2	713.883	1426.76	0.82	24.62
										EVYGFNPEGK	3	105990532	N-Term(iTRAQ4plex); K10(iTRAQ4plex)	2.46	0.3	61	4.08	2	714.374	1427.74	0.14	16.67
										IISDYHQQFR	17	105990532	N-Term(iTRAQ4plex)	3.979	14.6	55	4.76	2	725.883	1450.76	1.48	22.8
										YENYELTLK	4	105990532	N-Term(iTRAQ4plex); K9(iTRAQ4plex)	2.853	1.3	57	4.23	2	730.898	1460.79	0.33	25.04
										VAWHYDEEK	5	105990532	N-Term(iTRAQ4plex); K9(iTRAQ4plex)	2.994	1.3	52	3.86	2	732.872	1464.74	0.14	17.09
										ESQLPTVMDFR	12	105990532	N-Term(iTRAQ4plex)	2.388	15.9	50	3.82	2	733.875	1466.74	-0.22	36.61
										VLVDHFGYTK	8	105990532	N-Term(iTRAQ4plex); K10(iTRAQ4plex)	2.466	6.9	65	4.56	2	733.916	1466.82	0.02	22.47
										NMEVSVATTTK	2	105990532	N-Term(iTRAQ4plex); K11(iTRAQ4plex)	1.557		62	4.12	2	734.899	1468.79	-0.39	14.08
										SNTVASLHTEK	6	105990532	N-Term(iTRAQ4plex); K11(iTRAQ4plex)	3.489	0.3	66	4.86	2	737.91	1474.81	1.04	9.25
										KHVAEAICK	4	105990532	N-Term(iTRAQ4plex); K1(iTRAQ4plex); C8(Methylthio); K9(iTRAQ4plex)	3.206	31.4	57	3.42	2	738.924	1476.84	1.51	26.36
										ESQLPTVMDFR	8	105990532	N-Term(iTRAQ4plex); M8(Oxidation)	2.154	7.5	45	2.98	2	741.874	1482.74	1.24	27.39
										NMEVSVATTTK	2	105990532	N-Term(iTRAQ4plex); M2(Oxidation); K11(iTRAQ4plex)	2.568		75	2.95	2	742.897	1484.79	0.33	10.57
										NTFTLSCDGSLR	2	105990532	N-Term(iTRAQ4plex); C7(Methylthio)	2.215		56	3.46	2	752.359	1503.71	3.56	35.39
										SEYQADYESLR	2	105990532	N-Term(iTRAQ4plex)	2.467		56	4.55	2	752.856	1504.71	1.31	15.69
										LTLDIQNKK	2	105990532	N-Term(iTRAQ4plex); K8(iTRAQ4plex); K9(iTRAQ4plex)	0.416		53	3.47	2	752.976	1504.94	1.05	22.06
										YNALDLTNNGK	2	105990532	N-Term(iTRAQ4plex); K11(iTRAQ4plex)	5.961		74	4.79	2	755.909	1510.81	0.12	16.83
										YEGLQEWEGK	2	105990532	N-Term(iTRAQ4plex); K10(iTRAQ4plex)	5.45		59	4.52	2	763.89	1526.77	0.18	24.77
										SEILAHWSPAK	14	105990532	N-Term(iTRAQ4plex); K11(iTRAQ4plex)	1.927	26.2	91	4.57	2	763.933	1526.86	1.12	27.4
										ATGVLYDYVNK	8	105990532	N-Term(iTRAQ4plex); K11(iTRAQ4plex)	2.794	8.6	75	5.32	2	765.925	1530.84	1.11	27.81
										IDDIWNLEVK	14	105990532	N-Term(iTRAQ4plex); K10(iTRAQ4plex)	2.837	18.8	78	4.93	2	766.932	1532.86	0.51	52.26
										IYSLWEHSTK	20	105990532	N-Term(iTRAQ4plex); K10(iTRAQ4plex)	2.859	37.9	84	4.7	2	776.425	1551.84	1.35	32.65
										QTIIVVLENVQR	8	105990532	N-Term(iTRAQ4plex)	3.039	12.6	72	5.49	2	778.471	1555.93	3.78	45.64
										YHWEHTGLTLR	7	105990532	N-Term(iTRAQ4plex)	2.898	27.2	34	5.27	2	778.909	1556.81	0.6	25.46
										DLKVEDIPLAR	9	105990532	N-Term(iTRAQ4plex); K3(iTRAQ4plex)	0.173	25.3	52	3.82	2	778.967	1556.93	0.95	31.04
										SVSLPSLDPASAK	16	105990532	N-Term(iTRAQ4plex); K13(iTRAQ4plex)	2.705	11.1	76	4.9	2	780.449	1559.89	1.1	29.86
										NTLELSNGVIVK	6	105990532	N-Term(iTRAQ4plex); K12(iTRAQ4plex)	3.139	2.6	79	6.02	2	787.973	1574.94	1.99	23.15
										DFSAEYEEDGK	2	105990532	N-Term(iTRAQ4plex); K11(iTRAQ4plex)	5.776		75	4.87	2	789.365	1577.72	0.85	14.24
										KGNVATEISTER	5	105990532	N-Term(iTRAQ4plex); K1(iTRAQ4plex)	1.736	9.2	48	4.26	3	531.633	1592.88	-0.72	11.19
										EFQVPTFTIPK	9	105990532	N-Term(iTRAQ4plex); K11(iTRAQ4plex)	2.844	6.1	57	4.29	2	797.959	1594.91	2.01	40.52
										GFEPTLEALFGK	5	105990532	N-Term(iTRAQ4plex); K12(iTRAQ4plex)	2.428	5.2	63	3.49	2	798.948	1596.89	1.14	56.94
										EVGTVLSQVYSK	10	105990532	N-Term(iTRAQ4plex); K12(iTRAQ4plex)	3.781	26.9	83	5.52	2	799.456	1597.9	0.38	28.19
										LKQHIEAIDVR	2	105990532	N-Term(iTRAQ4plex); K2(iTRAQ4plex)	1.564		40	4.02	2	805.487	1609.97	2.48	19.59
										KLTISEQNIQR	12	105990532	N-Term(iTRAQ4plex); K1(iTRAQ4plex)	1.372	35	63	4.97	3	539.989	1617.95	-0.11	15.31
										YGMVAQVTQTLK	6	105990532	N-Term(iTRAQ4plex); K12(iTRAQ4plex)	3.139	125.7	84	5.44	2	813.961	1626.91	1.34	31.89
										AHLDIAGSLEGHLR	81	105990532	N-Term(iTRAQ4plex)	1.85	31	80	6.9	3	544.97	1632.89	0.34	34.71
										YGMVAQVTQTLK	2	105990532	N-Term(iTRAQ4plex); M3(Oxidation); K12(iTRAQ4plex)	2.509		58	4.58	2	821.958	1642.91	1.16	21.4
										LPYTIITTPPLK	15	105990532	N-Term(iTRAQ4plex); K12(iTRAQ4plex)	2.299	8.8	63	4.56	2	823.016	1645.02	4.14	46.27
										INNQLTLDSNTK	3	105990532	N-Term(iTRAQ4plex); K12(iTRAQ4plex)	3.424	18.2	67	5.37	2	824.959	1648.91	0.2	15.2
										IAELSATAQEIIK	13	105990532	N-Term(iTRAQ4plex); K13(iTRAQ4plex)	2.427	39.4	94	6.48	2	837.999	1674.99	1.18	37.59
										AASGTTGTYQEWK	6	105990532	N-Term(iTRAQ4plex); K13(iTRAQ4plex)	2.776	5.6	103	6.47	2	844.431	1687.86	1.34	14.75
										TLADLTLLDSPIK	20	105990532	N-Term(iTRAQ4plex); K13(iTRAQ4plex)	3.186	14.3	86	6.63	2	844.509	1688.01	1.74	52.24
										EQHLFLPFSYK	9	105990532	N-Term(iTRAQ4plex); K11(iTRAQ4plex)	0.709	5.6	53	4.73	3	566.314	1696.93	-1.1	42.5
										FQFPGKPGIYTR	15	105990532	N-Term(iTRAQ4plex); K6(iTRAQ4plex)	2.017	18.8	44	4.07	2	849.982	1698.96	0.32	34.23
										AVSMPSFSILGSDVR	2	105990532	N-Term(iTRAQ4plex)	3.4		60	4.79	2	855.455	1709.9	1.25	46.15
										TLQGIPQMIGEVIR	15	105990532	N-Term(iTRAQ4plex); M8(Oxidation)	2.968	5	68	4.43	3	572.328	1714.97	3.12	44.92
										ALVEQGFTVPEIK	17	105990532	N-Term(iTRAQ4plex); K13(iTRAQ4plex)	2.292	5.6	83	5.62	2	860.004	1719	3.94	39.96
										KIISDYHQQFR	4	105990532	N-Term(iTRAQ4plex); K1(iTRAQ4plex)	0.224	34.3	63	4.93	2	861.984	1722.96	4.36	15.56
										AVSMPSFSILGSDVR	24	105990532	N-Term(iTRAQ4plex); M4(Oxidation)	2.203	8.2	77	5.46	2	863.453	1725.9	1.14	36.81
										LQSTTVMNPYMK	2	105990532	N-Term(iTRAQ4plex); M7(Oxidation); M11(Oxidation); K12(iTRAQ4plex)	4.211		44	4.11	2	866.947	1732.89	1.02	14.65
										VLLDQLGTTISFER	5	105990532	N-Term(iTRAQ4plex)	3.717	11.6	55	4.16	2	868.491	1735.97	2.17	54.3
										LNGEIQALELPQK	4	105990532	N-Term(iTRAQ4plex); K13(iTRAQ4plex)	8.17	71.2	75	5.72	2	871.009	1741.01	0.95	33.01
										MYQMDIQQELQR	4	105990532	N-Term(iTRAQ4plex); M4(Oxidation)	5.157	9.9	65	4.03	2	871.921	1742.83	1.5	27.44
										MYQMDIQQELQR	11	105990532	N-Term(iTRAQ4plex); M1(Oxidation); M4(Oxidation)	3.384	25.8	58	5.93	3	586.948	1758.83	0.45	24.58
										SKPTVSSSMEFK	8	105990532	N-Term(iTRAQ4plex); K2(iTRAQ4plex); K12(iTRAQ4plex)	3.844	59.7	61	6.05	3	587.325	1759.96	-0.51	17.45
										HIQNIDIQHLAGK	27	105990532	N-Term(iTRAQ4plex); K13(iTRAQ4plex)	5.242	37	100	5.94	2	888.014	1775.02	2.81	24.93
										SKPTVSSSMEFK	18	105990532	N-Term(iTRAQ4plex); K2(iTRAQ4plex); M9(Oxidation); K12(iTRAQ4plex)	2.425	13.6	51	6.44	2	888.483	1775.96	1.2	12.2
										IGQDGISTSATTNLK	8	105990532	N-Term(iTRAQ4plex); K15(iTRAQ4plex)	3.423	13.9	109	6.88	3	598.667	1793.99	0.92	21.76
										LSNDMMGSYAEMK	7	105990532	N-Term(iTRAQ4plex); M5(Oxidation); M12(Oxidation); K13(iTRAQ4plex)	3.345	20.6	59	4.3	3	599.609	1796.81	0.33	18.81
										LSNDMMGSYAEMK	6	105990532	N-Term(iTRAQ4plex); M5(Oxidation); M6(Oxidation); M12(Oxidation); K13(iTRAQ4plex)	2.248	5	49	5	3	604.94	1812.81	0.47	11.41
										AEPLAFTFSHDYK	26	105990532	N-Term(iTRAQ4plex); K13(iTRAQ4plex)	1.777	12.1	89	6.72	2	907.473	1813.94	1.6	39.04
										ATVAVYLESLQDTK	4	105990532	N-Term(iTRAQ4plex); K14(iTRAQ4plex)	5.848	42.7	93	5.75	2	913.513	1826.02	1.77	39.59
										LLSGGNTLHLVSTTK	18	105990532	N-Term(iTRAQ4plex); K15(iTRAQ4plex)	3.867	27.7	103	6.74	2	915.041	1829.07	0.41	37.94
										ITENDIQIALDDAK	16	105990532	N-Term(iTRAQ4plex); K14(iTRAQ4plex)	2.566	28.1	98	7.02	2	924.009	1847.01	6.12	43.93
										SGSSTASWIQNVDTK	2	105990532	N-Term(iTRAQ4plex); K15(iTRAQ4plex)	3.45		91	6.28	2	934.984	1868.96	0.78	21.8
										HIYAISSAALSASYK	10	105990532	N-Term(iTRAQ4plex); K15(iTRAQ4plex)	2.732	41.7	118	5.5	2	935.52	1870.03	0.98	32.89
										VSALLTPAEQTGTWK	2	105990532	N-Term(iTRAQ4plex); K15(iTRAQ4plex)	2.779		105	5.88	2	945.532	1890.06	0	32.85
										LALWGEHTGQLYSK	15	105990532	N-Term(iTRAQ4plex); K14(iTRAQ4plex)	2.205	25.8	100	5.95	2	946.019	1891.03	-0.38	39.05
										MTSNFPVDLSDYPK	5	105990532	N-Term(iTRAQ4plex); K14(iTRAQ4plex)	5.249	56.8	93	6.09	2	951.481	1901.96	-0.28	40.34
										TSSFALNLPTLPEVK	22	105990532	N-Term(iTRAQ4plex); K15(iTRAQ4plex)	3.222	14.7	80	5.73	2	953.05	1905.09	-0.02	52.39
										WNFYYSPQSSPDK	8	105990532	N-Term(iTRAQ4plex); K13(iTRAQ4plex)	2.95	39.4	69	4.63	2	953.964	1906.92	0.01	32.85
										YEVDQQIQVLMDK	6	105990532	N-Term(iTRAQ4plex); M11(Oxidation); K13(iTRAQ4plex)	3.274	10.2	65	5.65	2	957	1912.99	0.23	33.57
										MTSNFPVDLSDYPK	17	105990532	N-Term(iTRAQ4plex); M1(Oxidation); K14(iTRAQ4plex)	3.392	17.6	85	6.04	2	959.481	1917.96	2.5	34.47
										NLQNNAEWVYQGAIR	6	105990532	N-Term(iTRAQ4plex)	3.31	23.3	91	6.45	2	960.495	1919.98	-0.6	31.34
										LDNIYSSDKFYK	3	105990532	N-Term(iTRAQ4plex); K9(iTRAQ4plex); K12(iTRAQ4plex)	0.188	11.7	63	4.17	2	963.023	1925.04	0.55	32.53
										CVQSTKPSLMIQK	7	105990532	N-Term(iTRAQ4plex); C1(Methylthio); K6(iTRAQ4plex); K13(iTRAQ4plex)	15.276	76.2	69	5.65	4	486.023	1941.07	0.37	26.38
										IEFEWNTGTNVDTK	4	105990532	N-Term(iTRAQ4plex); K14(iTRAQ4plex)	4.021	31.5	97	5.58	2	971.493	1941.98	-0.39	34.54
										SVSDGIAALDLNAVANK	17	105990532	N-Term(iTRAQ4plex); K17(iTRAQ4plex)	2.691	12.5	139	8.28	2	973.545	1946.08	1.19	42.08
										GIISALLVPPETEEAK	30	105990532	N-Term(iTRAQ4plex); K16(iTRAQ4plex)	2.801	35.7	81	5.16	2	978.068	1955.13	-0.74	49.73
										CVQSTKPSLMIQK	3	105990532	C1(Methylthio); N-Term(iTRAQ4plex); K6(iTRAQ4plex); M10(Oxidation); K13(iTRAQ4plex)	8.372	831.2	55	3.83	2	979.035	1957.06	-0.7	23.6
										ITEVALMGHLSCDTK	2	105990532	N-Term(iTRAQ4plex); M7(Oxidation); C12(Methylthio); K15(iTRAQ4plex)	3.582		37	3.32	3	656.666	1967.98	-0.89	38.83
										ATFQTPDFIVPLTDLR	39	105990532	N-Term(iTRAQ4plex)	2.455	11.9	98	6.31	2	989.542	1978.08	0.39	69.22
										ATLYALSHAVNNYHK	32	105990532	N-Term(iTRAQ4plex); K15(iTRAQ4plex)	1.516	44	100	7.59	2	995.541	1990.08	0.3	31.88
										NIQEYLSILTDPDGK	22	105990532	N-Term(iTRAQ4plex); K15(iTRAQ4plex)	3.388	15.2	95	5.47	2	997.538	1994.07	0.26	65.11
										KLQSTTVMNPYMK	5	105990532	N-Term(iTRAQ4plex); K1(iTRAQ4plex); M8(Oxidation); M12(Oxidation); K13(iTRAQ4plex)	1.328	15.1	36	6.26	3	669.033	2005.08	1.2	13.22
										IVQILPWEQNEQVK	2	105990532	N-Term(iTRAQ4plex); K14(iTRAQ4plex)	4.289		35	5.07	3	671.386	2012.14	1.09	39.56
										FSVPAGIVIPSFQALTAR	26	105990532	N-Term(iTRAQ4plex)	2.499	25.5	109	5.64	2	1009.58	2018.15	-0.38	76.64
										SFDYHQFVDETNDK	17	105990532	N-Term(iTRAQ4plex); K14(iTRAQ4plex)	3.974	21.4	84	5.72	2	1016.99	2032.97	8.19	32.95
										IEGNLIFDPNNYLPK	11	105990532	N-Term(iTRAQ4plex); K15(iTRAQ4plex)	3.464	7.5	70	6.05	3	679.043	2035.11	2.08	49.71
										LQDFSDQLSDYYEK	6	105990532	N-Term(iTRAQ4plex); K14(iTRAQ4plex)	2.736	19.1	82	6.04	2	1020	2038.98	-0.73	37.69
										EYSGTIASEANTYLNSK	8	105990532	N-Term(iTRAQ4plex); K17(iTRAQ4plex)	3.516	15.5	107	8.14	2	1068.54	2136.07	-0.95	31.3
										LPQQANDYLNSFNWER	12	105990532	N-Term(iTRAQ4plex)	3.642	54	88	5.98	2	1070.02	2139.04	-1.14	47.92
										TEHGSEMLFFGNAIEGK	15	105990532	N-Term(iTRAQ4plex); K17(iTRAQ4plex)	3.114	47.5	116	7.21	2	1078.04	2155.07	-0.68	44.44
										TEHGSEMLFFGNAIEGK	23	105990532	N-Term(iTRAQ4plex); M7(Oxidation); K17(iTRAQ4plex)	1.707	22.7	109	8	2	1086.04	2171.07	-0.59	37.29
										LLLQMDSSATAYGSTVSK	14	105990532	N-Term(iTRAQ4plex); M5(Oxidation); K18(iTRAQ4plex)	1.873	14.8	131	7.46	2	1088.57	2176.14	-0.27	29.21
										VIGNMGQTMEQLTPELK	6	105990532	N-Term(iTRAQ4plex); K17(iTRAQ4plex)	2.522	5.6	114	7.72	2	1089.08	2177.16	0.29	44.1
										WNFYYSPQSSPDKK	23	105990532	N-Term(iTRAQ4plex); K13(iTRAQ4plex); K14(iTRAQ4plex)	1.419	16.7	108	6.33	3	727.045	2179.12	0.81	33.39
										LSLESLTSYFSIESSTK	4	105990532	N-Term(iTRAQ4plex); K17(iTRAQ4plex)	3.308	53.7	76	4.76	2	1090.58	2180.16	-0.19	62.36
										KMTSNFPVDLSDYPK	9	105990532	N-Term(iTRAQ4plex); K1(iTRAQ4plex); M2(Oxidation); K15(iTRAQ4plex)	1.146	34.3	58	5.96	3	730.721	2190.15	1.01	33.75
										VIGNMGQTMEQLTPELK	2	105990532	N-Term(iTRAQ4plex); M9(Oxidation); K17(iTRAQ4plex)	2.002		68	6.68	3	731.722	2193.15	0.63	33.31
										VPLLLSEPINIIDALEMR	2	105990532	N-Term(iTRAQ4plex); M17(Oxidation)	2.453		56	5.15	3	732.753	2196.25	1.01	85.97
										NLTDFAEQYSIQDWAK	6	105990532	N-Term(iTRAQ4plex); K16(iTRAQ4plex)	2.729	1.3	104	7	2	1109.06	2217.11	-0.63	48.24
										TILGTMPAFEVSLQALQK	23	105990532	N-Term(iTRAQ4plex); M6(Oxidation); K18(iTRAQ4plex)	1.746	44.7	119	8.16	2	1126.13	2251.26	0.19	56.15
										DAVEKPQEFTIVAFVK	8	105990532	N-Term(iTRAQ4plex); K5(iTRAQ4plex); K16(iTRAQ4plex)	0.71	5.4	61	7.26	3	751.767	2253.29	0.84	50.63
										YTYNYEAESSSGVPGTADSR	8	105990532	N-Term(iTRAQ4plex)	5.877	11.5	113	7.63	2	1149.52	2298.03	-0.12	22.62
										SFDYHQFVDETNDKIR	2	105990532	N-Term(iTRAQ4plex); K14(iTRAQ4plex)	0.157		38	4.44	3	768.05	2302.14	0.89	40.97
										SVMAPFTMTIDAHTNGNGK	4	105990532	N-Term(iTRAQ4plex); M3(Oxidation); M8(Oxidation); K19(iTRAQ4plex)	1.441	10.2	56	7.84	3	771.38	2312.13	0.57	29.82
										IHSGSFQSQVELSNDQEK	12	105990532	N-Term(iTRAQ4plex); K18(iTRAQ4plex)	4.5	14.7	104	7.8	3	774.393	2321.16	1.07	21.16
										LSQLQTYMIQFDQYIK	6	105990532	N-Term(iTRAQ4plex); M8(Oxidation); K16(iTRAQ4plex)	1.354	15.7	77	5.67	3	775.08	2323.23	0.36	52.05
										NHLQLEGLFFTNGEHTSK	8	105990532	N-Term(iTRAQ4plex); K18(iTRAQ4plex)	4.511	146.6	59	7.29	4	590.812	2360.23	0.62	44.55
										ASGSLPYTQTLQDHLNSLK	13	105990532	N-Term(iTRAQ4plex); K19(iTRAQ4plex)	3.174	12.1	83	7.51	2	1181.13	2361.26	-1.19	47.28
										YEDGTLSLTSTSDLQSGIIK	12	105990532	N-Term(iTRAQ4plex); K20(iTRAQ4plex)	2.472	22.8	100	8.92	2	1208.64	2416.27	-0.09	42.59
										TQFNNNEYSQDLDAYNTK	8	105990532	N-Term(iTRAQ4plex); K18(iTRAQ4plex)	3.165	50.6	101	6.63	2	1227.08	2453.15	0.33	27.48
										LEIQSQVDSQHVGHSVLTAK	20	105990532	N-Term(iTRAQ4plex); K20(iTRAQ4plex)	2.623	52.1	108	7.76	2	1232.67	2464.34	-0.79	25.81
										AALTELSLGSAYQAMILGVDSK	2	105990532	N-Term(iTRAQ4plex); K22(iTRAQ4plex)	1.048		62	5.33	3	842.797	2526.38	1.13	77.66
										AALTELSLGSAYQAMILGVDSK	2	105990532	N-Term(iTRAQ4plex); M15(Oxidation); K22(iTRAQ4plex)	1.347		72	6.77	3	848.131	2542.38	3.82	54.9
										KYTYNYEAESSSGVPGTADSR	20	105990532	N-Term(iTRAQ4plex); K1(iTRAQ4plex)	1.079	9.3	128	9.1	2	1285.61	2570.22	-2.11	19.01
										TIDQMLNSELQWPVPDIYLR	14	105990532	N-Term(iTRAQ4plex); M5(Oxidation)	2.214	21.6	106	4.46	2	1296.17	2591.33	-0.59	68.5
										QVFLYPEKDEPTYILNIK	11	105990532	N-Term(iTRAQ4plex); K8(iTRAQ4plex); K18(iTRAQ4plex)	1.628	12.4	37	6	3	881.5	2642.48	1.55	55.6
										AQNLYQELLTQEGQASFQGLK	14	105990532	N-Term(iTRAQ4plex); K21(iTRAQ4plex)	3.789	69.2	105	8.63	3	885.474	2654.41	1.93	52.09
										DKDQEVLLQTFLDDASPGDK	18	105990532	N-Term(iTRAQ4plex); K2(iTRAQ4plex); K20(iTRAQ4plex)	2.116	89.5	66	7.92	3	889.469	2666.39	1.64	41.14
										SGVQMNTNFFHESGLEAHVALK	8	105990532	N-Term(iTRAQ4plex); M5(Oxidation); K22(iTRAQ4plex)	1.568	64.5	101	8.69	4	680.849	2720.37	0.79	36.02
										IADFELPTIIVPEQTIEIPSIK	3	105990532	N-Term(iTRAQ4plex); K22(iTRAQ4plex)	2.03		41	3.6	3	918.866	2754.58	1.52	78.86
										ADSVVDLLSYNVQGSGETTYDHK	20	105990532	N-Term(iTRAQ4plex); K23(iTRAQ4plex)	2.59	34.1	72	9.64	3	929.463	2786.38	1.09	52.23
										NSLFFSAQPFEITASTNNEGNLK	4	105990532	N-Term(iTRAQ4plex); K23(iTRAQ4plex)	2.279	22.7	81	7.96	3	939.817	2817.44	2.43	48.59
										GMTRPLSTLISSSQSCQYTLDAK	5	105990532	N-Term(iTRAQ4plex); M2(Oxidation); C16(Methylthio); K23(iTRAQ4plex)	3.332	8.5	66	6.18	3	946.474	2837.41	-0.81	49.58
										GISTSAASPAVGTVGMDMDEDDDFSK	10	105990532	N-Term(iTRAQ4plex); M18(Oxidation); K26(iTRAQ4plex)	2.921	17.8	111	9.82	2	1454.16	2907.31	0.09	35.62
										GISTSAASPAVGTVGMDMDEDDDFSK	10	105990532	N-Term(iTRAQ4plex); M16(Oxidation); M18(Oxidation); K26(iTRAQ4plex)	2.046	3.6	123	9.75	2	1462.16	2923.31	0.41	31.26
										DFSAEYEEDGKYEGLQEWEGK	2	105990532	N-Term(iTRAQ4plex); K11(iTRAQ4plex); K21(iTRAQ4plex)	2.456		36	4.7	3	981.13	2941.37	0.04	41.59
										KGISTSAASPAVGTVGMDMDEDDDFSK	2	105990532	N-Term(iTRAQ4plex); K1(iTRAQ4plex); M19(Oxidation); K27(iTRAQ4plex)	0.973		51	7.33	4	795.633	3179.51	1.03	29.65
										KGISTSAASPAVGTVGMDMDEDDDFSK	2	105990532	N-Term(iTRAQ4plex); K1(iTRAQ4plex); M17(Oxidation); M19(Oxidation); K27(iTRAQ4plex)	0.507		57	7.24	3	1065.84	3195.5	0	25.59
										KLQSTTVMNPYMK	1	105990532	N-Term(iTRAQ4plex); K1(iTRAQ4plex); M12(Oxidation); K13(iTRAQ4plex)	0.69			4.85	3	663.701	1989.09	0.89	16.99
										LVGFIDDAVKK	1	105990532	N-Term(iTRAQ4plex); K10(iTRAQ4plex); K11(iTRAQ4plex)	3.393			3.45	3	546.337	1637	-2.35	39.23
										DDKHEQDMVNGIMLSVEK	2	105990532	N-Term(iTRAQ4plex); K3(iTRAQ4plex); M8(Oxidation); M13(Oxidation); K18(iTRAQ4plex)	1.986	31.5		4.73	3	851.43	2552.28	2.73	21.48
										KSISAALEHK	1	105990532	N-Term(iTRAQ4plex); K1(iTRAQ4plex); K10(iTRAQ4plex)	1.607			4.21	3	505.979	1515.92	0.54	27.09
										VIGNMGQTMEQLTPELK	2	105990532	N-Term(iTRAQ4plex); M5(Oxidation); M9(Oxidation); K17(iTRAQ4plex)	1.984	68.5		5.87	3	737.053	2209.14	-0.09	26.13
										IGVELTGR	1	105990532	N-Term(iTRAQ4plex)	1.838			2.96	2	494.8	988.592	1.05	16.22
										QHLFVK	1	105990532	N-Term(iTRAQ4plex); K6(iTRAQ4plex)	4.252			3.15	3	353.89	1059.66	0.58	12.39
4502157	APOC1	apolipoprotein C-I precursor [Homo sapiens]	24.1	1	3	3	13	0.254	48.1
										EFGNTLEDK	2	4502157	N-Term(iTRAQ4plex); K9(iTRAQ4plex)	7.215		77	3.91	2	670.851	1340.7	1.54	15.33
										EWFSETFQK	5	4502157	N-Term(iTRAQ4plex); K9(iTRAQ4plex)	5.306	1.2	51	3.92	2	745.382	1489.76	0.53	38.97
										LKEFGNTLEDK	6	4502157	N-Term(iTRAQ4plex); K2(iTRAQ4plex); K11(iTRAQ4plex)	2.436	32.2	47	4.55	2	863.492	1725.98	1.71	25.37
32130518	APOC2	apolipoprotein C-II precursor [Homo sapiens]	10.89	1	1	1	2	0.245	0
										ESLSSYWESAK	2	32130518	N-Term(iTRAQ4plex); K11(iTRAQ4plex)	4.079		57	4.14	2	787.901	1574.79	0.1	29.1
4557323	APOC3	apolipoprotein C-III precursor [Homo sapiens]	27.27	1	2	2	10	0.339	40.1
										GWVTDGFSSLK	2	4557323	N-Term(iTRAQ4plex); K11(iTRAQ4plex)	2.667		55	4.69	2	742.903	1484.8	0.22	35.3
										DALSSVQESQVAQQAR	8	4557323	N-Term(iTRAQ4plex)	3.364	43	114	7.8	2	930.981	1860.95	0.55	19.81
4502161	APOC4	apolipoprotein C-IV precursor [Homo sapiens]	14.96	1	2	2	8	0.433	36.7
										AWFLESK	2	4502161	N-Term(iTRAQ4plex); K7(iTRAQ4plex)	3.413		42	2.97	2	584.834	1168.66	0.17	37.15
										GFMQTYYDDHLR	2	4502161	N-Term(iTRAQ4plex)	2.114		42	3.8	3	563.932	1689.78	-0.27	35
										GFMQTYYDDHLR	4	4502161	N-Term(iTRAQ4plex); M3(Oxidation)	1.886	45	50	4.76	2	853.392	1705.78	0.75	23.78
4502163	APOD	apolipoprotein D precursor [Homo sapiens]	3.17	1	1	1	1	0.801	0
										WYEIEK	1	4502163	N-Term(iTRAQ4plex); K6(iTRAQ4plex)	1.249		35		2	578.318	1155.63	0.3	27.05
4557325	APOE	apolipoprotein E precursor [Homo sapiens]	38.49	1	11	11	71	0.75	20.1
										LGPLVEQGR	2	4557325	N-Term(iTRAQ4plex)	1.333		47	2.94	2	556.832	1112.66	2.52	16.09
										QWAGLVEK	3	4557325	N-Term(iTRAQ4plex); K8(iTRAQ4plex)	1.49	2.2	45	3.35	2	609.859	1218.71	1.32	25.39
										LEEQAQQIR	2	4557325	N-Term(iTRAQ4plex)	1.715		43	3.3	2	629.848	1258.69	0.84	12.78
										LGADMEDVCGR	2	4557325	N-Term(iTRAQ4plex); C9(Methylthio)	3.796		50	4.16	2	678.298	1355.59	0.24	32.36
										LGADMEDVCGR	3	4557325	N-Term(iTRAQ4plex); M5(Oxidation); C9(Methylthio)	3.733	134.1	59		2	686.295	1371.58	0.74	22.13
										AKLEEQAQQIR	2	4557325	N-Term(iTRAQ4plex); K2(iTRAQ4plex)	0.371		43	4.55	3	534.645	1601.92	-0.54	12.68
										AATVGSLAGQPLQER	13	4557325	N-Term(iTRAQ4plex)	1.348	3.8	74	6.48	2	821.457	1641.91	1.25	20.39
										SWFEPLVEDMQR	4	4557325	N-Term(iTRAQ4plex)	1.247	0	48	3.95	2	840.914	1680.82	1.76	53.79
										SWFEPLVEDMQR	4	4557325	N-Term(iTRAQ4plex); M10(Oxidation)	1.1	27.1	53	3.61	2	848.911	1696.82	1.72	40.85
										VQAAVGTSAAPVPSDNH	8	4557325	N-Term(iTRAQ4plex)	1.528	9.5	96	6.63	2	882.955	1764.9	1.9	19.3
										GEVQAMLGQSTEELR	6	4557325	N-Term(iTRAQ4plex)	0.509	3.9	89	5.85	2	896.458	1791.91	3.78	34.49
										GEVQAMLGQSTEELR	10	4557325	N-Term(iTRAQ4plex); M6(Oxidation)	1.228	2.3	77	5.3	2	904.453	1807.9	0.96	22.68
										SELEEQLTPVAEETR	11	4557325	N-Term(iTRAQ4plex)	1.143	12.4	92	6.27	2	937.978	1874.95	1.37	25.46
										LQAEAFQAR	1	4557325	N-Term(iTRAQ4plex)	0.822			3.36	2	589.326	1177.64	0.06	15.18
153266841	APOH	beta-2-glycoprotein 1 precursor [Homo sapiens]	51.88	2	17	17	337	0.102	163.2
										CTEEGK	3	153266841	N-Term(iTRAQ4plex); C1(Methylthio); K6(iTRAQ4plex)	30.84	24.7	39		2	500.738	1000.47	0.11	8.56
										VPVKK	1	153266841	N-Term(iTRAQ4plex); K4(iTRAQ4plex); K5(iTRAQ4plex)	0.911		19		2	501.855	1002.7	-0.65	7.15
										VSFFCK	35	153266841	N-Term(iTRAQ4plex); C5(Methylthio); K6(iTRAQ4plex)	9.404	36.3	43		2	532.779	1064.55	-0.52	50.44
										NGMLHGDK	2	153266841	N-Term(iTRAQ4plex); K8(iTRAQ4plex)	6.333	34	63		2	580.31	1159.61	-0.34	7.01
										ATVVYQGER	3	153266841	N-Term(iTRAQ4plex)	1.498	4.6	44		2	583.818	1166.63	-0.04	10.41
										NGMLHGDK	3	153266841	N-Term(iTRAQ4plex); M3(Oxidation); K8(iTRAQ4plex)	6.821	20	45		2	588.308	1175.61	-0.27	0.85
										TDASDVKPC	6	153266841	N-Term(iTRAQ4plex); K7(iTRAQ4plex); C9(Methylthio)	17.789	65.9	43	3.2	2	635.307	1269.61	0.47	15.09
										EHSSLAFWK	37	153266841	N-Term(iTRAQ4plex); K9(iTRAQ4plex)	1.3	20.6	57	4.8	2	696.88	1392.75	0.4	25.57
										KATVVYQGER	6	153266841	N-Term(iTRAQ4plex); K1(iTRAQ4plex)	1.116	0.5	49	5.02	3	480.28	1438.83	0.16	8.93
										LGNWSAMPSCK	2	153266841	N-Term(iTRAQ4plex); C10(Methylthio); K11(iTRAQ4plex)	16.569		66	3.93	2	764.372	1527.74	0.83	36.01
										VCPFAGILENGAVR	20	153266841	N-Term(iTRAQ4plex); C2(Methylthio)	29.735	77.8	78	5.58	3	545.954	1635.85	-0.32	57.85
										TCPKPDDLPFSTVVPLK	114	153266841	N-Term(iTRAQ4plex); C2(Methylthio); K4(iTRAQ4plex); K17(iTRAQ4plex)	16.069	61.9	67	8.25	3	779.099	2335.28	2.32	53.84
										CSYTEDAQCIDGTIEVPK	61	153266841	N-Term(iTRAQ4plex); C1(Methylthio); C9(Methylthio); K18(iTRAQ4plex)	8.189	295.7	98	6.59	3	784.69	2352.05	2.94	49.49
										KCSYTEDAQCIDGTIEVPK	2	153266841	N-Term(iTRAQ4plex); K1(iTRAQ4plex); C2(Methylthio); C10(Methylthio); K19(iTRAQ4plex)	1.882		44	6.48	3	875.42	2624.24	0	40.11
										ATFGCHDGYSLDGPEEIECTK	23	153266841	N-Term(iTRAQ4plex); C5(Methylthio); C19(Methylthio); K21(iTRAQ4plex)	9.606	165	77	9.29	3	884.717	2652.14	1.71	47.32
										TFYEPGEEITYSCKPGYVSR	14	153266841	N-Term(iTRAQ4plex); C13(Methylthio); K14(iTRAQ4plex)	6.983	52.1	72	6.45	2	1330.63	2660.26	-0.37	46.85
										CPFPSRPDNGFVNYPAKPTLYYK	4	153266841	N-Term(iTRAQ4plex); C1(Methylthio); K17(iTRAQ4plex); K23(iTRAQ4plex)	9.129	69.5		4.52	3	1051.54	3152.6	-0.91	49.67
										DKATFGCHDGYSLDGPEEIECTK	1	153266841	N-Term(iTRAQ4plex); K2(iTRAQ4plex); C7(Methylthio); C21(Methylthio); K23(iTRAQ4plex)	1.458			4.2	4	760.596	3039.36	2.3	43.29
211938442	APOL1	apolipoprotein L1 isoform c [Homo sapiens]	3.95	3	1	1	4	1.048	2
										VTEPISAESGEQVER	4	211938442	N-Term(iTRAQ4plex)	0.955	2	76	4.54	2	887.952	1774.9	1.76	16.8
371873523	APOM	apolipoprotein M isoform 2 [Homo sapiens]	7.76	2	1	1	2	0.255	0
										SLTSCLDSK	2	371873523	N-Term(iTRAQ4plex); C5(Methylthio); K9(iTRAQ4plex)	3.919		39	3.39	2	644.33	1287.65	-0.34	27.22
297374785	ARHGDIA	rho GDP-dissociation inhibitor 1 isoform b [Homo sapiens]	10	2	1	1	1	5.57	0
										SIQEIQELDKDDESLR	1	297374785	N-Term(iTRAQ4plex); K10(iTRAQ4plex)	0.18			5.14	3	736.054	2206.15	0.83	34.2
56676393	ARHGDIB	rho GDP-dissociation inhibitor 2 [Homo sapiens]	21.89	1	3	3	11	9.165	182.9
										TLLGDGPVVTDPK	4	56676393	N-Term(iTRAQ4plex); K13(iTRAQ4plex)	0.109	8.5	82	4.97	2	800.465	1599.92	1.64	27.46
										APEPHVEEDDDDELDSK	6	56676393	N-Term(iTRAQ4plex); K17(iTRAQ4plex)	0.05	23.2	80	7.22	2	1114.51	2228.01	-0.03	17.48
										ELQEMDKDDESLIK	1	56676393	N-Term(iTRAQ4plex); K7(iTRAQ4plex); K14(iTRAQ4plex)	0.257			3.72	3	709.041	2125.11	0.94	27.22
5031601	ARPC1B	actin-related protein 2/3 complex subunit 1B [Homo sapiens]	4.84	1	1	1	6	6.856	14.2
										ASSEGGTAAGAGLDSLHK	6	5031601	N-Term(iTRAQ4plex); K18(iTRAQ4plex)	0.146	14.2	125	7.93	2	958.999	1916.99	-0.47	18.65
23238211	ARPC2	actin-related protein 2/3 complex subunit 2 [Homo sapiens]	14.67	1	4	4	17	4.075	78.5
										DSIVHQAGMLK	3	23238211	N-Term(iTRAQ4plex); K11(iTRAQ4plex)	0.222	44.4	69	4.79	2	743.92	1486.83	2.11	19.23
										DNTINLIHTFR	5	23238211	N-Term(iTRAQ4plex)	0.474	161.6	52	4.34	2	744.408	1487.81	0.51	35.73
										DSIVHQAGMLK	3	23238211	N-Term(iTRAQ4plex); M9(Oxidation); K11(iTRAQ4plex)	0.197	51.4	50	3.4	2	751.916	1502.83	0.85	14.63
										DDETMYVESK	2	23238211	N-Term(iTRAQ4plex); K10(iTRAQ4plex)	0.13		68	5.05	2	752.858	1504.71	0.94	14.51
										ELQAHGADELLK	4	23238211	N-Term(iTRAQ4plex); K12(iTRAQ4plex)	0.173	94.4	77	5.49	2	806.451	1611.89	-0.4	19.82
5031597	ARPC3	actin-related protein 2/3 complex subunit 3 [Homo sapiens]	9.55	1	2	2	3	4.426	97
										ANVFFK	1	5031597	N-Term(iTRAQ4plex); K6(iTRAQ4plex)	0.391		38		2	507.304	1013.6	-1.65	28.56
										LIGNMALLPIR	2	5031597	N-Term(iTRAQ4plex)	0.13		54	3.33	2	677.922	1354.84	-0.31	47.95
5031595	ARPC4	actin-related protein 2/3 complex subunit 4 isoform a [Homo sapiens]	17.86	4	3	3	7	3.765	30
										IVAEEFLK	2	5031595	N-Term(iTRAQ4plex); K8(iTRAQ4plex)	0.24		46	3.34	2	618.876	1236.74	-0.24	32.95
										ELLLQPVTISR	4	5031595	N-Term(iTRAQ4plex)	0.241	30	45	3.53	2	706.934	1412.86	0.55	36.19
										VLIEGSINSVR	1	5031595	N-Term(iTRAQ4plex)	0.71			3.16	2	665.895	1330.78	1.22	24.79
5031593	ARPC5	actin-related protein 2/3 complex subunit 5 [Homo sapiens]	7.95	1	1	1	2	2.635	0
										ALAAGGVGSIVR	2	5031593	N-Term(iTRAQ4plex)	0.379		36	3.98	2	607.871	1214.73	0.61	21.81
51558774	ATP5S	ATP synthase, H+ transporting, mitochondrial Fo complex, subunit s isoform a precursor [Homo sapiens]	2.79	1	1	1	1	1.329	0
										GIIALR	1	51558774	N-Term(iTRAQ4plex)	0.753		36		2	393.77	786.532	0.73	17.43
333440461	ATRN	attractin isoform 4 [Homo sapiens]	12.8	3	14	14	59	0.994	61.3
										IQVQTEQ	1	333440461	N-Term(iTRAQ4plex)	0.806		59		2	495.273	989.538	-0.59	15.57
										YENCPK	1	333440461	N-Term(iTRAQ4plex); C4(Methylthio); K6(iTRAQ4plex)	4.6		30		2	544.261	1087.52	-0.26	12.92
										IYMYGGK	2	333440461	N-Term(iTRAQ4plex); K7(iTRAQ4plex)	1.184	27	45		2	560.309	1119.61	-0.07	16.78
										KVEFVLK	10	333440461	N-Term(iTRAQ4plex); K1(iTRAQ4plex); K7(iTRAQ4plex)	0.808	9.2	44	3.42	3	432.287	1294.85	0.96	23.24
										ALYVHGGYK	3	333440461	N-Term(iTRAQ4plex); K9(iTRAQ4plex)	0.73	9.1	50	3.24	2	648.375	1295.74	6.03	12.65
										LTLTPWVGLR	2	333440461	N-Term(iTRAQ4plex)	0.858		37	3.27	2	650.399	1299.79	-0.19	46.85
										YGHSLALYK	6	333440461	N-Term(iTRAQ4plex); K9(iTRAQ4plex)	0.768	0.4	56	4.43	2	670.384	1339.76	-0.16	19.2
										SEAACLAAGPGIR	4	333440461	N-Term(iTRAQ4plex); C5(Methylthio)	4.559	26.2	61	5.4	3	469.24	1405.71	0.37	24.4
										DNPMYYCNK	2	333440461	N-Term(iTRAQ4plex); C7(Methylthio); K9(iTRAQ4plex)	7.799		58	4.18	2	741.327	1481.65	0.31	26.23
										GDECQLCEVENR	6	333440461	N-Term(iTRAQ4plex); C4(Methylthio); C7(Methylthio)	4.278	23	77	5.26	2	815.827	1630.65	0.97	32.32
										NHNALLASLTTQK	10	333440461	N-Term(iTRAQ4plex); K13(iTRAQ4plex)	1.576	38.7	91	5.86	3	566.997	1698.98	0.84	27.45
										YDVDTQMWTILK	2	333440461	N-Term(iTRAQ4plex); K12(iTRAQ4plex)	0.902		80	5.11	2	900.978	1800.95	2.18	47.38
										EQYAVVGHSAHIVTLK	4	333440461	N-Term(iTRAQ4plex); K16(iTRAQ4plex)	0.785	22.6	49	6.42	4	510.793	2040.15	0.49	24.47
										GEACDIPHCTDNCGFPHR	6	333440461	N-Term(iTRAQ4plex); C4(Methylthio); C9(Methylthio); C13(Methylthio)	2.305	64.3	51	5.16	3	751.958	2253.86	1.92	47.39
27262651	ATXN2L	ataxin-2-like protein isoform D [Homo sapiens]	0.77	6	1	1	2	0.538	8
										RFQLEELR	2	27262651	N-Term(iTRAQ4plex)	1.859	8		3.14	3	412.239	1234.7	-0.96	19.75
21536468	AXL	tyrosine-protein kinase receptor UFO isoform 2 precursor [Homo sapiens]	1.24	2	1	1	1	0.789	0
										APLQGTLLGYR	1	21536468	N-Term(iTRAQ4plex)	1.267			3.54	2	666.891	1332.78	-0.25	28.26
4502337	AZGP1	zinc-alpha-2-glycoprotein precursor [Homo sapiens]	55.7	1	18	18	277	0.879	48.6
										IDVHWTR	6	4502337	N-Term(iTRAQ4plex)	1.128	2.2	35	3.24	3	357.534	1070.59	0.48	20.2
										SSGAFWK	6	4502337	N-Term(iTRAQ4plex); K7(iTRAQ4plex)	1.208	6.3	46	3.12	2	535.797	1070.59	-0.46	24.57
										YYYDGK	2	4502337	N-Term(iTRAQ4plex); K6(iTRAQ4plex)	1.824	14.2	33		2	548.781	1096.55	-1.09	14.57
										DYIEFNK	12	4502337	N-Term(iTRAQ4plex); K7(iTRAQ4plex)	1.89	5.2	43	3.44	2	608.826	1216.64	-0.23	22.06
										AGEVQEPELR	17	4502337	N-Term(iTRAQ4plex)	1.152	21	57	4.03	1	1271.67	1271.67	0.2	13.46
										QVEGMEDWK	16	4502337	N-Term(iTRAQ4plex); K9(iTRAQ4plex)	1.22	14.2	59	4.2	2	705.352	1409.7	0.04	23.53
										EDIFMETLK	4	4502337	N-Term(iTRAQ4plex); K9(iTRAQ4plex)	1.781	5.5	58	3.2	2	707.381	1413.75	0.18	39.41
										WEAEPVYVQR	8	4502337	N-Term(iTRAQ4plex)	1.717	5.8	52	4.36	2	710.87	1420.73	-0.34	23.42
										QVEGMEDWK	1	4502337	N-Term(iTRAQ4plex); M5(Oxidation); K9(iTRAQ4plex)	0.965		45		2	713.35	1425.69	-0.25	13.4
										EDIFMETLK	3	4502337	N-Term(iTRAQ4plex); M5(Oxidation); K9(iTRAQ4plex)	1.771	7.1	42	3.1	2	715.378	1429.75	0.06	27.04
										CLAYDFYPGK	9	4502337	N-Term(iTRAQ4plex); C1(Methylthio); K10(iTRAQ4plex)	11.471	169.1	59	4.08	2	755.87	1510.73	0.86	41.9
										AYLEEECPATLR	42	4502337	N-Term(iTRAQ4plex); C7(Methylthio)	6.212	47.7	64	4.59	2	792.88	1584.75	0.23	45.15
										AREDIFMETLK	2	4502337	N-Term(iTRAQ4plex); K11(iTRAQ4plex)	0.908		46	5.72	3	547.635	1640.89	-1.19	33.24
										YSLTYIYTGLSK	19	4502337	N-Term(iTRAQ4plex); K12(iTRAQ4plex)	1.163	10.9	81	5.32	2	848.975	1696.94	1.22	50.96
										QKWEAEPVYVQR	10	4502337	N-Term(iTRAQ4plex); K2(iTRAQ4plex)	0.327	5.3	57	4.87	2	911	1820.99	1.41	20.1
										QDPPSVVVTSHQAPGEK	34	4502337	N-Term(iTRAQ4plex); K17(iTRAQ4plex)	0.963	10.5	117	6.68	2	1032.55	2064.1	-0.11	21.1
										EIPAWVPFDPAAQITK	56	4502337	N-Term(iTRAQ4plex); K16(iTRAQ4plex)	1.052	24.3	84	6.32	2	1036.08	2071.15	0.74	56.4
										YYYDGKDYIEFNK	26	4502337	N-Term(iTRAQ4plex); K6(iTRAQ4plex); K13(iTRAQ4plex)	0.103	23.2	63	5.91	2	1075.54	2150.08	0.33	37.87
										HVEDVPAFQALGSLNDLQFFR	2	4502337	N-Term(iTRAQ4plex)	2.306		66	4.68	3	849.776	2547.31	0.75	71.21
										AREDIFMETLK	1	4502337	N-Term(iTRAQ4plex); M7(Oxidation); K11(iTRAQ4plex)	0.9			3.93	3	552.967	1656.89	-0.03	25.58
										KSQPMGLWR	1	4502337	N-Term(iTRAQ4plex); K1(iTRAQ4plex)	0.444			3.69	3	464.268	1390.79	2.51	19.33
9845238	B3GNT2	UDP-GlcNAc:betaGal beta-1,3-N-acetylglucosaminyltransferase 2 [Homo sapiens]	3.78	1	1	1	4	1.014	10.3
										DLFIGDVIHNAGPHR	4	9845238	N-Term(iTRAQ4plex)	0.987	10.3	49	3.7	3	602.325	1804.96	1.12	39.91
30795231	BASP1	brain acid soluble protein 1 [Homo sapiens]	10.57	1	2	2	4	0.472	122.2
										APEQEQAAPGPAAGGEAPK	2	30795231	N-Term(iTRAQ4plex); K19(iTRAQ4plex)	4.04		55	4.62	3	688.692	2064.06	1.03	10.8
										AEPPKAPEQEQAAPGPAAGGEAPK	2	30795231	N-Term(iTRAQ4plex); K5(iTRAQ4plex); K24(iTRAQ4plex)	1.113		43	4.56	4	683.367	2730.45	1.48	14
61742797	BCAM	basal cell adhesion molecule isoform 2 precursor [Homo sapiens]	3.23	2	1	1	3	1.24	5
										LASAEMQGSELQVTMHDTR	3	61742797	N-Term(iTRAQ4plex); M6(Oxidation); M15(Oxidation)	0.807	5		3.45	3	760.694	2280.07	-2.09	24.52
4557351	BCHE	cholinesterase precursor [Homo sapiens]	15.28	1	8	8	25	0.747	21.8
										YLTLNTESTR	3	4557351	N-Term(iTRAQ4plex)	1.496	17.5	38	3.52	2	671.36	1341.71	0.16	20.55
										FWTSFFPK	3	4557351	N-Term(iTRAQ4plex); K8(iTRAQ4plex)	1.526	11.2	46	2.84	2	674.371	1347.73	0.13	61.08
										IFFPGVSEFGK	5	4557351	N-Term(iTRAQ4plex); K11(iTRAQ4plex)	1.457	22.2	73	3.43	2	758.427	1515.85	1.36	47.57
										KTQILVGVNK	2	4557351	N-Term(iTRAQ4plex); K1(iTRAQ4plex); K10(iTRAQ4plex)	0.66		36	4.73	3	511.335	1531.99	0.29	16.3
										WNNYMMDWK	1	4557351	N-Term(iTRAQ4plex); K9(iTRAQ4plex)	1.234		36		2	788.371	1575.74	1.48	49.27
										DEGTAFLVYGAPGFSK	7	4557351	N-Term(iTRAQ4plex); K16(iTRAQ4plex)	1.349	4.2	81	6.03	2	974.008	1947.01	-0.42	37.64
										ESILFHYTDWVDDQRPENYR	3	4557351	N-Term(iTRAQ4plex)	0.573	2.8	39	4.92	3	909.77	2727.29	0.8	53.9
										KEFQEGLK	1	4557351	N-Term(iTRAQ4plex); K1(iTRAQ4plex); K8(iTRAQ4plex)	0.644			3.17	3	470.949	1410.83	-0.05	12.82
72256200	BCL9	B-cell CLL/lymphoma 9 protein [Homo sapiens]	1.4	1	1	1	1	0.621	0
										SPTMHQVQSPMLGSPSGNLK	1	72256200	N-Term(iTRAQ4plex); M4(Oxidation); M11(Oxidation); K20(iTRAQ4plex)	1.611			3.19	3	806.064	2416.18	-17.58	38.58
4502403	BGN	biglycan preproprotein [Homo sapiens]	7.07	1	2	2	4	0.634	49.7
										IQAIELEDLLR	2	4502403	N-Term(iTRAQ4plex)	2.34		59	3.43	2	728.928	1456.85	-0.21	54.3
										DLPETLNELHLDHNK	2	4502403	N-Term(iTRAQ4plex); K15(iTRAQ4plex)	1.345	23.8		4.76	4	519.779	2076.1	-0.29	36.1
4502419	BLVRB	flavin reductase (NADPH) [Homo sapiens]	4.85	1	1	1	2	1.463	0
										LQAVTDDHIR	2	4502419	N-Term(iTRAQ4plex)	0.683		44	4.52	3	437.91	1311.71	0.17	17.6
7669481	BNIP3	BCL2/adenovirus E1B 19 kDa protein-interacting protein 3 [Homo sapiens]	4.12	1	1	1	1	0.552	0
										KEVESILK	1	7669481	N-Term(iTRAQ4plex); K1(iTRAQ4plex); K8(iTRAQ4plex)	1.813			2.98	2	689.437	1377.87	-0.65	14.62
168229159	BST1	ADP-ribosyl cyclase 2 precursor [Homo sapiens]	8.49	1	2	2	10	1.135	9.3
										FMPLSDVLYGR	8	168229159	N-Term(iTRAQ4plex)	0.869	7.2	47	3.51	2	721.387	1441.77	1.99	49.23
										FMPLSDVLYGR	1	168229159	N-Term(iTRAQ4plex); M2(Oxidation)	0.87		54		2	729.384	1457.76	1.69	42.02
										LLQCVDHSTHPDCALK	1	168229159	N-Term(iTRAQ4plex); C4(Methylthio); C13(Methylthio); K16(iTRAQ4plex)	1.606			3.57	3	720.683	2160.03	1.01	43.59
4557373	BTD	biotinidase precursor [Homo sapiens]	22.1	1	9	9	70	0.613	50.9
										WNPCLEPHR	4	4557373	N-Term(iTRAQ4plex); C4(Methylthio)	11.046	10.1	44	4.15	2	671.319	1341.63	-0.39	27.32
										SHLIIAQVAK	15	4557373	N-Term(iTRAQ4plex); K10(iTRAQ4plex)	1.506	8.7	74	4.74	2	684.436	1367.86	2.62	19.19
										LSSGLVTAALYGR	10	4557373	N-Term(iTRAQ4plex)	2.044	7.9	85	4.95	2	726.422	1451.84	1.27	40.81
										ILSGDPYCEK	4	4557373	N-Term(iTRAQ4plex); C8(Methylthio); K10(iTRAQ4plex)	15.223	71.4	68	3.94	2	729.865	1458.72	0.66	28.07
										GDMFLVANLGTK	2	4557373	N-Term(iTRAQ4plex); K12(iTRAQ4plex)	1.505		59	4.46	2	777.435	1553.86	1.41	34.91
										VDLITFDTPFAGR	5	4557373	N-Term(iTRAQ4plex)	1.16	2.1	71	4.44	2	798.433	1595.86	2.21	53.33
										DAQEVHCDEATK	14	4557373	N-Term(iTRAQ4plex); C7(Methylthio); K12(iTRAQ4plex)	10.103	86.9	86	5.1	2	840.385	1679.76	1.53	11.22
										TSIYPFLDFMPSPQVVR	7	4557373	N-Term(iTRAQ4plex)	1.243	9.4	85	4.3	2	1071.06	2141.12	-1.31	71.67
										TSIYPFLDFMPSPQVVR	3	4557373	N-Term(iTRAQ4plex); M10(Oxidation)	1.176	31.2	52	3.31	2	1079.06	2157.12	-0.53	56.77
										QEALELMNQNLDIYEQQVMTAAQK	6	4557373	N-Term(iTRAQ4plex); K24(iTRAQ4plex)	1.18		115	5.21	3	1032.86	3096.56	-0.37	70.09
229577048	BTNL8	butyrophilin-like protein 8 isoform 6 [Homo sapiens]	7.28	4	1	1	2	0.787	32.4
										SVVASQSFQAGKHYWEVDGGHNK	2	229577048	N-Term(iTRAQ4plex); K12(iTRAQ4plex); K23(iTRAQ4plex)	1.271	32.4		3.17	3	988.522	2963.55	13.49	35.34
156139127	C10orf88	uncharacterized protein C10orf88 [Homo sapiens]	1.12	1	1	1	1	1.127	0
										IILYK	1	156139127	N-Term(iTRAQ4plex); K5(iTRAQ4plex)	0.887		31		2	469.32	937.632	-0.49	24.31
190610010	C14orf39	protein SIX6OS1 [Homo sapiens]	1.87	1	1	1	1	1.036	0
										FMQVRLLTPQK	1	190610010	N-Term(iTRAQ4plex); K11(iTRAQ4plex)	0.966			2.87	2	824.98	1648.95	-17.63	29.07
323276688;323276677	C1orf151-NBL1;NBL1	C1orf151-NBL1 read-through protein isoform b precursor [Homo sapiens]	7.73	4	2	2	5	0.472	7.4
										LALFPDK	3	323276688;323276677	N-Term(iTRAQ4plex); K7(iTRAQ4plex)	2.068	3.7	45	2.87	2	546.339	1091.67	0	28.01
										SAWCEAK	2	323276688;323276677	N-Term(iTRAQ4plex); C4(Methylthio); K7(iTRAQ4plex)	5.614		37	3.04	2	564.775	1128.54	-0.22	26.45
7705753	C1QA	complement C1q subcomponent subunit A precursor [Homo sapiens]	4.08	1	1	1	6	0.144	26.8
										SLGFCDTTNK	6	7705753	N-Term(iTRAQ4plex); C5(Methylthio); K10(iTRAQ4plex)	6.927	26.8	62	4.37	2	710.347	1419.69	0.54	20.8
87298828	C1QB	complement C1q subcomponent subunit B precursor [Homo sapiens]	23.72	1	5	5	44	1.228	41.5
										GNLCVNLMR	2	87298828	N-Term(iTRAQ4plex); C4(Methylthio)	8.631		60	3.46	2	605.305	1209.6	0.12	33.51
										VPGLYYFTYHASSR	9	87298828	N-Term(iTRAQ4plex)	0.519	19.9	69	6.27	3	602.31	1804.91	0.24	48.12
										LEQGENVFLQATDK	10	87298828	N-Term(iTRAQ4plex); K14(iTRAQ4plex)	0.788	7.7	109	7.04	2	940.504	1880	-0.01	34.03
										FDHVITNMNNNYEPR	10	87298828	N-Term(iTRAQ4plex)	0.983	26.9	71	6.93	3	669.987	2007.95	0.49	35.9
										FDHVITNMNNNYEPR	11	87298828	N-Term(iTRAQ4plex); M8(Oxidation)	1.03	22.8	77	7.17	3	675.32	2023.94	1.61	28.3
										TINVPLRR	2	87298828	N-Term(iTRAQ4plex)	0.463	0.1		3.24	2	556.854	1112.7	-0.89	16.9
166235903	C1QC	complement C1q subcomponent subunit C precursor [Homo sapiens]	25.31	1	5	5	30	0.994	43.7
										FQSVFTVTR	6	166235903	N-Term(iTRAQ4plex)	0.763	1.9	48	3.6	2	614.844	1228.68	0.03	27.7
										TNQVNSGGVLLR	4	166235903	N-Term(iTRAQ4plex)	1.246	15.3	59	4.91	2	701.401	1401.79	0.47	15.28
										QTHQPPAPNSLIR	5	166235903	N-Term(iTRAQ4plex)	0.652	12.2	36	4.15	3	534.966	1602.88	-0.82	21.12
										FNAVLTNPQGDYDTSTGK	14	166235903	N-Term(iTRAQ4plex); K18(iTRAQ4plex)	1.107	14.2	118	6.64	2	1108.56	2216.11	-0.52	28.88
										VVTFCGHTSK	1	166235903	N-Term(iTRAQ4plex); C5(Methylthio); K10(iTRAQ4plex)	3.729			4.9	3	471.581	1412.73	1.23	21.58
66347875	C1R	complement C1r subcomponent precursor [Homo sapiens]	26.95	1	14	16	89	0.547	143.5
										GGGALLGDR	1	289547636;66347875	N-Term(iTRAQ4plex)			55		2	480.273	959.538	-0.96	12.75
										WILTAAHTIYPK	8	289547636;66347875	N-Term(iTRAQ4plex); K12(iTRAQ4plex)			62	5.2	2	851.501	1702	1.23	48.86
										GLTLHLK	5	66347875	N-Term(iTRAQ4plex); K7(iTRAQ4plex)	0.879	2.7	51	3.28	2	535.352	1069.7	-0.13	17.73
										VSVHPDYR	3	66347875	N-Term(iTRAQ4plex)	1.331	1.3	49	3.3	2	558.799	1116.59	-0.11	10.11
										GYGFYTK	3	66347875	N-Term(iTRAQ4plex); K7(iTRAQ4plex)	1.161	1	36	2.86	2	562.305	1123.6	0.95	23.81
										NIGEFCGK	6	66347875	N-Term(iTRAQ4plex); C6(Methylthio); K8(iTRAQ4plex)	6.972	43.7	63	3.09	2	601.301	1201.59	0.07	29.69
										EFMSQGNK	1	66347875	N-Term(iTRAQ4plex); K8(iTRAQ4plex)	1.389		35		2	614.816	1228.62	0.29	11.03
										DYFIATCK	4	66347875	N-Term(iTRAQ4plex); C7(Methylthio); K8(iTRAQ4plex)	6.592	8.6	50	3.53	2	647.825	1294.64	0.56	32.66
										VLNYVDWIK	7	66347875	N-Term(iTRAQ4plex); K9(iTRAQ4plex)	1.794	2.6	78	3.83	2	719.422	1437.84	1.08	54.51
										QDACQGDSGGVFAVR	8	66347875	N-Term(iTRAQ4plex); C4(Methylthio)	8.342	12.7	104	6.05	2	850.388	1699.77	1.73	27.1
										LPVANPQACENWLR	6	66347875	N-Term(iTRAQ4plex); C9(Methylthio)	10.271	52.5	93	4.61	2	900.955	1800.9	1.31	53.99
										FCGQLGSPLGNPPGK	5	66347875	N-Term(iTRAQ4plex); C2(Methylthio); K15(iTRAQ4plex)	10.827	79.7	87	6.28	2	903.469	1805.93	1.76	33.66
										IQYYCHEPYYK	12	66347875	N-Term(iTRAQ4plex); C5(Methylthio); K11(iTRAQ4plex)	4.974	115.3	57	5.01	3	614.294	1840.87	1.15	33.36
										MGNFPWQVFTNIHGR	4	66347875	N-Term(iTRAQ4plex); M1(Oxidation)	0.637	12.2	48	4.3	3	655.329	1963.97	-0.28	54.45
										TLDEFTIIQNLQPQYQFR	13	66347875	N-Term(iTRAQ4plex)	1.686	25.3	63	6.15	2	1199.63	2398.25	-0.77	69.22
										QRPPDLDTSSNAVDLLFFTDESGDSR	6	66347875	N-Term(iTRAQ4plex)	1.279	14.7	75	6.62	3	1009.49	3026.45	0.12	51.39
289547636	C1RL	complement C1r subcomponent-like protein precursor [Homo sapiens]	16.43	1	5	7	24	0.809	16.2
										VVVHPDYR	6	289547636	N-Term(iTRAQ4plex)	1.127	2.6	49	3.28	3	376.881	1128.63	0.63	11.47
										EACNAWLQK	6	289547636	N-Term(iTRAQ4plex); C3(Methylthio); K9(iTRAQ4plex)	7.547	43.2	64	4.55	2	698.852	1396.7	0.97	33.88
										VLSYVDWIK	2	289547636	N-Term(iTRAQ4plex); K9(iTRAQ4plex)	1.984		73	3.33	2	705.917	1410.83	1.73	47.91
										GSEAINAPGDNPAK	4	289547636	N-Term(iTRAQ4plex); K14(iTRAQ4plex)	1.226	0.1	66	3.53	2	814.929	1628.85	0.99	10.89
										QRPEVFSDNMFCVGDETQR	2	289547636	N-Term(iTRAQ4plex); C12(Methylthio)	7.213		40	3.96	3	816.701	2448.09	0.68	48.65
										GGGALLGDR	1	289547636;66347875	N-Term(iTRAQ4plex)			55		2	480.273	959.538	-0.96	12.75
										WILTAAHTIYPK	8	289547636;66347875	N-Term(iTRAQ4plex); K12(iTRAQ4plex)			62	5.2	2	851.501	1702	1.23	48.86
41393602	C1S	complement C1s subcomponent precursor [Homo sapiens]	24.85	1	14	14	115	0.603	42.5
										LQVIFK	4	41393602	N-Term(iTRAQ4plex); K6(iTRAQ4plex)	1.277	0.6	40		2	518.344	1035.68	-0.15	32.01
										LLEVPEGR	1	41393602	N-Term(iTRAQ4plex)	1.685		34		2	528.812	1056.62	0.32	24.27
										CVPVCGVPR	6	41393602	N-Term(iTRAQ4plex); C1(Methylthio); C5(Methylthio)	16.703	203.2	39		2	583.277	1165.55	0.46	32.45
										IIGGSDADIK	3	41393602	N-Term(iTRAQ4plex); K10(iTRAQ4plex)	1.583	15.2	75	4.03	2	638.871	1276.73	-0.56	15.06
										NYVDWIMK	5	41393602	N-Term(iTRAQ4plex); K8(iTRAQ4plex)	1.668	2.6	73	3.69	2	678.866	1356.72	1	40.02
										TNFDNDIALVR	10	41393602	N-Term(iTRAQ4plex)	1.647	6	65	5.01	2	711.379	1421.75	0.5	25.65
										YHGDPMPCPK	2	41393602	N-Term(iTRAQ4plex); C8(Methylthio); K10(iTRAQ4plex)	5.882	17.5	50	3.19	3	493.566	1478.68	0.61	18.11
										YHGDPMPCPK	3	41393602	N-Term(iTRAQ4plex); M6(Oxidation); C8(Methylthio); K10(iTRAQ4plex)	2.486	41.5	41	3.32	2	747.843	1494.68	0.52	12.03
										VEDPESTLFGSVIR	13	41393602	N-Term(iTRAQ4plex)	3.827	18.5	70	4.79	2	846.951	1692.9	1.56	46.92
										GDSGGAFAVQDPNDK	4	41393602	N-Term(iTRAQ4plex); K15(iTRAQ4plex)	2.148	7.6	105	6.77	2	883.435	1765.86	1.22	14.24
										EPTMYVGSTSVQTSR	10	41393602	N-Term(iTRAQ4plex)	2.079	8.6	73	4.75	2	893.943	1786.88	1.32	19.98
										EPTMYVGSTSVQTSR	3	41393602	N-Term(iTRAQ4plex); M4(Oxidation)	1.649	36.8	75	4.71	2	901.94	1802.87	1.01	13.52
										MLTPEHVFIHPGWK	12	41393602	N-Term(iTRAQ4plex); K14(iTRAQ4plex)	1.001	24	61	6.55	3	660.697	1980.08	-0.45	42.67
										MLTPEHVFIHPGWK	10	41393602	N-Term(iTRAQ4plex); M1(Oxidation); K14(iTRAQ4plex)	1.091	25.5	43	6.64	2	998.54	1996.07	0.34	35.14
										SNALDIIFQTDLTGQK	12	41393602	N-Term(iTRAQ4plex); K16(iTRAQ4plex)	1.495	4.5	99	5.75	2	1026.56	2052.12	-0.46	56.05
										CQPVDCGIPESIENGK	6	41393602	N-Term(iTRAQ4plex); C1(Methylthio); C6(Methylthio); K16(iTRAQ4plex)	13.725	42.9	72	4.8	2	1034.97	2068.94	-1.43	43.34
										SSNNPHSPIVEEFQVPYNK	10	41393602	N-Term(iTRAQ4plex); K19(iTRAQ4plex)	1.165	10	52	8.44	3	825.424	2474.26	0.67	39.11
										NYVDWIMK	1	41393602	N-Term(iTRAQ4plex); M7(Oxidation); K8(iTRAQ4plex)	1.317			2.88	2	686.863	1372.72	0.6	31.16
14550407	C2	complement C2 isoform 1 preproprotein [Homo sapiens]	32.05	3	22	22	197	0.83	54.4
										LNINLK	4	14550407	N-Term(iTRAQ4plex); K6(iTRAQ4plex)	1.111	5.4	43		2	501.831	1002.66	0.19	22.4
										VNVGDPK	1	14550407	N-Term(iTRAQ4plex); K7(iTRAQ4plex)	1.212		34		2	508.803	1016.6	0.11	9.68
										EFLIEK	1	14550407	N-Term(iTRAQ4plex); K6(iTRAQ4plex)	1.271		36		2	533.823	1066.64	0.71	17.99
										ESASLMVDR	4	14550407	N-Term(iTRAQ4plex)	1.147	1.7	50	3.63	2	576.296	1151.58	-0.3	13.77
										DFHINLFR	7	14550407	N-Term(iTRAQ4plex)	0.884	7.6	42	3.74	2	603.331	1205.65	0.13	40.27
										GESGGAVFLER	4	14550407	N-Term(iTRAQ4plex)	1.667	1.8	83	4.31	2	633.334	1265.66	0	19.04
										HAFILQDTK	9	14550407	N-Term(iTRAQ4plex); K9(iTRAQ4plex)	0.955	0.6	58	4.05	2	680.896	1360.78	0.92	16.24
										HAIILLTDGK	15	14550407	N-Term(iTRAQ4plex); K10(iTRAQ4plex)	1.189	10.1	67	3.99	2	684.927	1368.85	1.01	24.8
										VLMSVLNDNSR	8	14550407	N-Term(iTRAQ4plex)	1.995	25.6	70	4.25	2	696.375	1391.74	-0.12	28.2
										DHENELLNK	4	14550407	N-Term(iTRAQ4plex); K9(iTRAQ4plex)	1.329	15	61	4.39	2	700.375	1399.74	0.69	11.02
										VLMSVLNDNSR	7	14550407	N-Term(iTRAQ4plex); M3(Oxidation)	1.988	5.2	58	3.37	2	704.374	1407.74	1.42	23.63
										QHLGDVLNFLPL	3	14550407	N-Term(iTRAQ4plex)	1.302	27.5	63		2	755.432	1509.86	1.23	62.06
										AVISPGFDVFAK	6	14550407	N-Term(iTRAQ4plex); K12(iTRAQ4plex)	0.972	60.5	87	4.01	2	769.947	1538.89	2.84	37.29
										CSSNLVLTGSSER	8	14550407	N-Term(iTRAQ4plex); C1(Methylthio)	11.863	92.5	74	4.9	2	771.873	1542.74	1.14	22.85
										TPWHVTIKPK	6	14550407	N-Term(iTRAQ4plex); K8(iTRAQ4plex); K10(iTRAQ4plex)	0.877	11.9	53	4.22	2	820.007	1639.01	1.09	33.73
										LLGMETMAWQEIR	10	14550407	N-Term(iTRAQ4plex)	1.402	4.5	83	5.11	2	861.447	1721.89	1.48	53.68
										LLGMETMAWQEIR	6	14550407	N-Term(iTRAQ4plex); M7(Oxidation)	0.925	5.1	64	4.24	2	869.444	1737.88	1.44	46.19
										LLGMETMAWQEIR	1	14550407	N-Term(iTRAQ4plex); M4(Oxidation); M7(Oxidation)	0.686		42		2	877.44	1753.87	-0.12	37.59
										CPAPVSFENGIYTPR	10	14550407	N-Term(iTRAQ4plex); C1(Methylthio)	13.008	3559.1	72	5.72	2	920.947	1840.89	0.94	42.79
										RNDYLDIYAIGVGK	16	14550407	N-Term(iTRAQ4plex); K14(iTRAQ4plex)	0.85	44.8	67	6.07	2	943.025	1885.04	0.23	44.84
										ALHQVFEHMLDVSK	13	14550407	N-Term(iTRAQ4plex); K14(iTRAQ4plex)	0.814	25.6	90	6.21	2	971.526	1942.04	-1	48.53
										ALHQVFEHMLDVSK	6	14550407	N-Term(iTRAQ4plex); M9(Oxidation); K14(iTRAQ4plex)	0.533	26.8	65	5.58	3	653.353	1958.04	1.41	27.93
										DMTEVISSLENANYK	12	14550407	N-Term(iTRAQ4plex); K15(iTRAQ4plex)	3.086	20.3	101	6.28	3	668.008	2002.01	3.08	50.92
										DMTEVISSLENANYK	3	14550407	N-Term(iTRAQ4plex); M2(Oxidation); K15(iTRAQ4plex)	2.025	67.2	95	5.83	3	673.339	2018	1.01	32.85
										NQGILEFYGDDIALLK	4	14550407	N-Term(iTRAQ4plex); K16(iTRAQ4plex)	2.972	45.5	79	4.74	2	1049.08	2097.15	0.43	57.59
										KNQGILEFYGDDIALLK	15	14550407	N-Term(iTRAQ4plex); K1(iTRAQ4plex); K17(iTRAQ4plex)	0.625	18.7	65	6.79	3	790.454	2369.35	1.06	63.22
										EVVTDQFLCSGTQEDESPCK	14	14550407	N-Term(iTRAQ4plex); C9(Methylthio); C19(Methylthio); K20(iTRAQ4plex)	10.448	563.5	96	7.94	3	865.717	2595.14	1.67	47.11
115298678	C3	complement C3 precursor [Homo sapiens]	45.4	1	66	66	480	0.939	80.4
										GPLLNK	1	115298678	N-Term(iTRAQ4plex); K6(iTRAQ4plex)	0.65		40		2	465.305	929.603	0.5	13.49
										FLTTAK	1	115298678	N-Term(iTRAQ4plex); K6(iTRAQ4plex)	0.834		40		2	484.805	968.602	-0.12	14.23
										WLILEK	5	115298678	N-Term(iTRAQ4plex); K6(iTRAQ4plex)	0.662	17	40		2	545.349	1089.69	0.13	36.91
										SVQLTEK	1	115298678	N-Term(iTRAQ4plex); K7(iTRAQ4plex)	1.056		41		2	546.829	1092.65	-0.11	11.86
										TFISPIK	2	115298678	N-Term(iTRAQ4plex); K7(iTRAQ4plex)	1.59		44	2.88	2	547.346	1093.69	-0.24	17.61
										GLEVTITAR	2	115298678	N-Term(iTRAQ4plex)	1.394		55	3.31	2	552.333	1103.66	3.84	20.08
										VVLVAVDK	1	115298678	N-Term(iTRAQ4plex); K8(iTRAQ4plex)	1.57		47		2	565.875	1130.74	3.72	18.68
										QGALELIK	5	115298678	N-Term(iTRAQ4plex); K8(iTRAQ4plex)	0.593	8.3	40	3.3	2	580.368	1159.73	-0.09	19.29
										LMNIFLK	6	115298678	N-Term(iTRAQ4plex); K7(iTRAQ4plex)	1.697	1	55	3.11	2	583.864	1166.72	0.42	45.47
										ISLPESLK	4	115298678	N-Term(iTRAQ4plex); K8(iTRAQ4plex)	1.549	4.2	51	3.15	2	587.868	1174.73	-0.22	27.12
										IWDVVEK	5	115298678	N-Term(iTRAQ4plex); K7(iTRAQ4plex)	1.541	2.1	38	3.14	2	588.848	1176.69	1.12	33.38
										VLLDGVQNPR	13	115298678	N-Term(iTRAQ4plex)	1.743	14.2	62	3.88	2	627.868	1254.73	0.76	20.23
										FISLGEACK	5	115298678	N-Term(iTRAQ4plex); C8(Methylthio); K9(iTRAQ4plex)	9.833	0	56	3.51	2	651.345	1301.68	-0.27	37.27
										LKGPLLNK	6	115298678	N-Term(iTRAQ4plex); K2(iTRAQ4plex); K8(iTRAQ4plex)	0.325	18.6	30	3.34	2	657.946	1314.88	0.46	18.93
										DFDFVPPVVR	16	115298678	N-Term(iTRAQ4plex)	0.542	12.6	45	3.98	2	667.866	1334.72	1.2	40.59
										IHWESASLLR	4	115298678	N-Term(iTRAQ4plex)	2.181	2.3	42	3.78	3	452.588	1355.75	-3.71	34.7
										NTMILEICTR	2	115298678	N-Term(iTRAQ4plex); C8(Methylthio)	26.312		56	4.13	2	692.35	1383.69	0.65	47.53
										EALKLEEK	2	115298678	N-Term(iTRAQ4plex); K4(iTRAQ4plex); K8(iTRAQ4plex)	0.422		35	3.3	2	696.432	1391.86	6.45	12.66
										NTMILEICTR	2	115298678	N-Term(iTRAQ4plex); M3(Oxidation); C8(Methylthio)	6.137		43	2.89	2	700.347	1399.69	0.7	37.67
										QELSEAEQATR	3	115298678	N-Term(iTRAQ4plex)	1.424	20.5	36	4.13	2	703.357	1405.71	1.41	12.13
										FYYIYNEK	6	115298678	N-Term(iTRAQ4plex); K8(iTRAQ4plex)	1.565	8.6	51	3.55	2	714.377	1427.75	0.86	29.08
										HQQTVTIPPK	4	115298678	N-Term(iTRAQ4plex); K10(iTRAQ4plex)	1.739	5.6	47	3.65	3	479.621	1436.85	0.41	10.69
										QPSSAFAAFVK	2	115298678	N-Term(iTRAQ4plex); K11(iTRAQ4plex)	0.496		54	3.8	2	720.908	1440.81	-0.23	31.23
										SDDKVTLEER	2	115298678	N-Term(iTRAQ4plex); K4(iTRAQ4plex)	1.118		39	3.3	2	740.399	1479.79	0.49	10.02
										YYTYLIMNK	2	115298678	N-Term(iTRAQ4plex); K9(iTRAQ4plex)	2.318		75	3.8	2	748.909	1496.81	3.13	37.64
										KGYTQQLAFR	11	115298678	N-Term(iTRAQ4plex); K1(iTRAQ4plex)	0.424	14.1	49	4.68	3	500.624	1499.86	0.15	17.97
										TIYTPGSTVLYR	4	115298678	N-Term(iTRAQ4plex)	1.684	11.6	47	3.88	2	757.921	1514.83	0.89	25.84
										QPVPGQQMTLK	4	115298678	N-Term(iTRAQ4plex); K11(iTRAQ4plex)	1.14	6.2	51	3.95	2	757.934	1514.86	0.59	14.83
										KVLLDGVQNPR	2	115298678	N-Term(iTRAQ4plex); K1(iTRAQ4plex)	0.44		46	4.37	3	509.647	1526.93	-0.19	15.8
										CAEENCFIQK	3	115298678	N-Term(iTRAQ4plex); C1(Methylthio); C6(Methylthio); K10(iTRAQ4plex)	8.801	70.3	69	4.79	2	782.848	1564.69	0.61	30.86
										ENEGFTVTAEGK	2	115298678	N-Term(iTRAQ4plex); K12(iTRAQ4plex)	2.852		83	4.2	2	785.406	1569.8	2.75	17.26
										ACEPGVDYVYK	4	115298678	N-Term(iTRAQ4plex); C2(Methylthio); K11(iTRAQ4plex)	8.912	65.1	68	4.75	2	789.383	1577.76	0.92	24.72
										IPIEDGSGEVVLSR	8	115298678	N-Term(iTRAQ4plex)	1.744	3.9	77	4.67	2	807.945	1614.88	0.76	30.88
										AAVYHHFISDGVR	6	115298678	N-Term(iTRAQ4plex)	0.422	25.7	64	5.24	2	808.428	1615.85	1.92	18.83
										VTIKPAPETEK	4	115298678	N-Term(iTRAQ4plex); K4(iTRAQ4plex); K11(iTRAQ4plex)	1.4	12.4	56	4.27	2	822.998	1644.99	-0.45	11.87
										LVAYYTLIGASGQR	6	115298678	N-Term(iTRAQ4plex)	1.822	6.4	68	4.9	3	552.646	1655.92	-0.09	42.47
										KQELSEAEQATR	6	115298678	N-Term(iTRAQ4plex); K1(iTRAQ4plex)	1.182	14.1	57	5.59	3	559.972	1677.9	0.65	11.07
										FYHPEKEDGK	2	115298678	N-Term(iTRAQ4plex); K6(iTRAQ4plex); K10(iTRAQ4plex)	0.56	17.4	44		2	841.45	1681.89	1.54	24.08
										VSHSEDDCLAFK	8	115298678	N-Term(iTRAQ4plex); C8(Methylthio); K12(iTRAQ4plex)	5.249	5.6	113	6.09	2	842.9	1684.79	1.35	27.58
										SSLSVPYVIVPLK	8	115298678	N-Term(iTRAQ4plex); K13(iTRAQ4plex)	1.281	11.4	68	4.9	2	845.524	1690.04	0.65	43.17
										RIPIEDGSGEVVLSR	6	115298678	N-Term(iTRAQ4plex)	0.553	62.9	82	6.93	3	590.999	1770.98	-0.44	28.21
										GQGTLSVVTMYHAK	10	115298678	N-Term(iTRAQ4plex); K14(iTRAQ4plex)	0.911	20.9	106	6.86	2	890.488	1779.97	1.37	29.07
										RAPSTWLTAYVVK	2	115298678	N-Term(iTRAQ4plex); K13(iTRAQ4plex)	0.362		42	4.95	3	594.017	1780.04	0.81	39.86
										AGDFLEANYMNLQR	22	115298678	N-Term(iTRAQ4plex)	0.647	20.3	86	6.57	2	893.44	1785.87	0.7	47.81
										GQGTLSVVTMYHAK	9	115298678	N-Term(iTRAQ4plex); M10(Oxidation); K14(iTRAQ4plex)	0.711	9.9	73	6.64	2	898.486	1795.96	1.47	23.53
										VYAYYNLEESCTR	2	115298678	N-Term(iTRAQ4plex); C11(Methylthio)	8.352		59	5.05	2	900.907	1800.81	0.27	36.25
										AGDFLEANYMNLQR	8	115298678	N-Term(iTRAQ4plex); M10(Oxidation)	0.708	44.2	67	6.06	3	601.293	1801.87	-0.32	31.5
										SYTVAIAGYALAQMGR	4	115298678	N-Term(iTRAQ4plex); M14(Oxidation)	1.266	175.7	54	3.47	2	916.479	1831.95	1.15	37.55
										TVMVNIENPEGIPVK	11	115298678	N-Term(iTRAQ4plex); K15(iTRAQ4plex)	1.486	44.1	109	6.67	2	964.545	1928.08	2.97	35.99
										TVMVNIENPEGIPVK	4	115298678	N-Term(iTRAQ4plex); M3(Oxidation); K15(iTRAQ4plex)	0.498	68.1	86	5.22	2	972.539	1944.07	-0.34	28.09
										SNLDEDIIAEENIVSR	12	115298678	N-Term(iTRAQ4plex)	1.72	12.2	103	7.11	2	981	1960.99	-1.01	43.43
										DICEEQVNSLPGSITK	8	115298678	N-Term(iTRAQ4plex); C3(Methylthio); K16(iTRAQ4plex)	3.983	14.9	116	6.74	2	1034.02	2067.03	-0.18	40.27
										SGIPIVTSPYQIHFTK	15	115298678	N-Term(iTRAQ4plex); K16(iTRAQ4plex)	1.225	22.2	78	6.69	3	692.73	2076.18	0.86	48.97
										VELLHNPAFCSLATTK	4	115298678	N-Term(iTRAQ4plex); C10(Methylthio); K16(iTRAQ4plex)	23.063	121.2	64	5.56	3	693.373	2078.1	0.84	54.2
										VHQYFNVELIQPGAVK	5	115298678	N-Term(iTRAQ4plex); K16(iTRAQ4plex)	1.973	11.5	63	5.95	2	1065.6	2130.19	-0.77	44.94
										EYVLPSFEVIVEPTEK	10	115298678	N-Term(iTRAQ4plex); K16(iTRAQ4plex)	1.295	29.5	82	5.24	2	1084.09	2167.18	-1.21	55.73
										LSINTHPSQKPLSITVR	3	115298678	N-Term(iTRAQ4plex); K10(iTRAQ4plex)	0.932	38.8	67	4.65	2	1090.14	2179.28	0.41	29.44
										SEETKENEGFTVTAEGK	3	115298678	N-Term(iTRAQ4plex); K5(iTRAQ4plex); K17(iTRAQ4plex)	0.616	27.2	52	6.06	3	763.393	2288.16	0.89	14.8
										ILLQGTPVAQMTEDAVDAER	39	115298678	N-Term(iTRAQ4plex)	0.811	23.4	121	9.02	2	1151.1	2301.19	-0.53	55.05
										ILLQGTPVAQMTEDAVDAER	16	115298678	N-Term(iTRAQ4plex); M11(Oxidation)	0.603	38.3	116	6.9	2	1159.1	2317.2	5.46	39.17
										EDIPPADLSDQVPDTESETR	32	115298678	N-Term(iTRAQ4plex)	1.128	15.4	125	6.95	2	1179.56	2358.1	-1.29	36.29
										AYYENSPQQVFSTEFEVK	4	115298678	N-Term(iTRAQ4plex); K18(iTRAQ4plex)	1.179	0.9	77	7.26	2	1227.61	2454.2	-0.87	39.02
										VPVAVQGEDTVQSLTQGDGVAK	12	115298678	N-Term(iTRAQ4plex); K22(iTRAQ4plex)	1.29	12.6	122	8.56	2	1243.68	2486.35	5.35	39.13
										DYAGVFSDAGLTFTSSSGQQTAQR	12	115298678	N-Term(iTRAQ4plex)	1.297	19.6	120	9.49	3	880.09	2638.25	1.72	50.06
										QKPDGVFQEDAPVIHQEMIGGLR	24	115298678	N-Term(iTRAQ4plex); K2(iTRAQ4plex)	0.444	14	87	9.87	2	1426.75	2852.5	0.27	38.62
										QKPDGVFQEDAPVIHQEMIGGLR	8	115298678	N-Term(iTRAQ4plex); K2(iTRAQ4plex); M18(Oxidation)	0.379	13.4	53	7.84	3	956.843	2868.51	7.73	32.84
										DTWVEHWPEEDECQDEENQK	2	115298678	N-Term(iTRAQ4plex); C13(Methylthio); K20(iTRAQ4plex)	5.122		42	5.21	3	960.737	2880.2	-0.51	41.54
										EGVQKEDIPPADLSDQVPDTESETR	8	115298678	N-Term(iTRAQ4plex); K5(iTRAQ4plex)	0.148	15.3	77	8.12	3	1015.17	3043.5	0.82	29.28
										GYTQQLAFR	2	115298678	N-Term(iTRAQ4plex)	1.029	4.6		4.08	2	614.333	1227.66	-0.45	16.78
										AKDQLTCNK	1	115298678	N-Term(iTRAQ4plex); K2(iTRAQ4plex); C7(Methylthio); K9(iTRAQ4plex)	4.411			4.04	2	749.909	1498.81	1.26	12.8
										LESEETMVLEAHDAQGDVPVTVTVHDFPGKK	1	115298678	N-Term(iTRAQ4plex); K30(iTRAQ4plex); K31(iTRAQ4plex)	0.311			4.08	5	762.998	3810.96	1.23	47.43
										IFTVNHK	1	115298678	N-Term(iTRAQ4plex); K7(iTRAQ4plex)	1.801			3.18	3	382.902	1146.69	4.3	13.38
67190748	C4A	complement C4-A isoform 1 preproprotein [Homo sapiens]	46.22	2	3	66	1197	0.289	69.9
										VLQIEK	1	178557739;67190748	N-Term(iTRAQ4plex); K6(iTRAQ4plex)			39		2	509.333	1017.66	3.33	16.1
										VEASISK	2	178557739;67190748	N-Term(iTRAQ4plex); K7(iTRAQ4plex)			56		2	511.31	1021.61	-0.6	11.64
										NVNFQK	1	178557739;67190748	N-Term(iTRAQ4plex); K6(iTRAQ4plex)			45		2	519.303	1037.6	-0.38	12.67
										GLESQTK	1	178557739;67190748	N-Term(iTRAQ4plex); K7(iTRAQ4plex)			36		2	525.805	1050.6	-0.39	6.11
										GQIVFMNR	2	178557739;67190748	N-Term(iTRAQ4plex)			41	3.06	2	554.806	1108.6	-1.01	16.63
										VFALDQK	7	178557739;67190748	N-Term(iTRAQ4plex); K7(iTRAQ4plex)			56	3.15	2	554.834	1108.66	-0.26	19.14
										VVEEQESR	5	178557739;67190748	N-Term(iTRAQ4plex)			39	3.06	2	560.292	1119.58	-0.38	9.84
										GQIVFMNR	1	178557739;67190748	N-Term(iTRAQ4plex); M6(Oxidation)			42		2	562.804	1124.6	-0.49	13.72
										NNVPCSPK	2	178557739;67190748	N-Term(iTRAQ4plex); C5(Methylthio); K8(iTRAQ4plex)			45	2.99	2	596.807	1192.61	0.05	13.3
										GLQDEDGYR	4	178557739;67190748	N-Term(iTRAQ4plex)			44	3.16	2	598.787	1196.57	-0.39	10.97
										SHALQLNNR	7	178557739;67190748	N-Term(iTRAQ4plex)			43	3.43	2	598.835	1196.66	0.41	8.83
										VDFTLSSER	13	178557739;67190748	N-Term(iTRAQ4plex)			43	3.54	2	599.315	1197.62	-0.92	26.45
										SCGLHQLLR	42	178557739;67190748	N-Term(iTRAQ4plex); C2(Methylthio)			58	4.15	3	406.219	1216.64	0.61	26.68
										LELSVDGAK	14	178557739;67190748	N-Term(iTRAQ4plex); K9(iTRAQ4plex)			69	3.76	2	610.361	1219.71	0.9	17.53
										VEYGFQVK	16	178557739;67190748	N-Term(iTRAQ4plex); K8(iTRAQ4plex)			45	3.73	2	629.358	1257.71	0.88	24.61
										VGDTLNLNLR	11	178557739;67190748	N-Term(iTRAQ4plex)			55	3.97	2	629.866	1258.72	0.63	26.39
										DKGQAGLQR	1	178557739;67190748	N-Term(iTRAQ4plex); K2(iTRAQ4plex)			35		3	420.913	1260.73	-0.32	6.13
										TYNVLDMK	14	178557739;67190748	N-Term(iTRAQ4plex); K8(iTRAQ4plex)			51	3.84	2	636.35	1271.69	2.14	21.41
										FGLLDEDGK	5	178557739;67190748	N-Term(iTRAQ4plex); K9(iTRAQ4plex)			46	3.45	2	641.35	1281.69	0.56	30.3
										TYNVLDMK	2	178557739;67190748	N-Term(iTRAQ4plex); M7(Oxidation); K8(iTRAQ4plex)			39	2.87	2	644.346	1287.68	-0.95	15.13
										LGQYASPTAK	6	178557739;67190748	N-Term(iTRAQ4plex); K10(iTRAQ4plex)			72	4.05	2	662.38	1323.75	0.5	14.16
										DHAVDLIQK	36	178557739;67190748	N-Term(iTRAQ4plex); K9(iTRAQ4plex)			78	4.74	2	663.885	1326.76	0.28	14.69
										AEFQDALEK	12	178557739;67190748	N-Term(iTRAQ4plex); K9(iTRAQ4plex)			61	4.22	2	669.861	1338.71	-0.09	19.88
										GLCVATPVQLR	18	178557739;67190748	N-Term(iTRAQ4plex); C3(Methylthio)			55	4.42	2	673.874	1346.74	0.27	36.11
										VHYTVCIWR	4	178557739;67190748	N-Term(iTRAQ4plex); C6(Methylthio)			36	3.64	3	456.234	1366.69	0.5	38.18
										ITQVLHFTK	41	178557739;67190748	N-Term(iTRAQ4plex); K9(iTRAQ4plex)			78	4.39	2	687.922	1374.84	0.8	32.27
										CSVFYGAPSK	9	178557739;67190748	N-Term(iTRAQ4plex); C1(Methylthio); K10(iTRAQ4plex)			76	4.06	2	696.848	1392.69	-0.39	30.44
										YVLPNFEVK	5	178557739;67190748	N-Term(iTRAQ4plex); K9(iTRAQ4plex)			61	3.65	2	698.908	1396.81	0.8	44.88
										VDVQAGACEGK	10	178557739;67190748	N-Term(iTRAQ4plex); C8(Methylthio); K11(iTRAQ4plex)			74	4.59	2	705.852	1410.7	0.85	20.33
										SHKPLNMGK	4	178557739;67190748	N-Term(iTRAQ4plex); K3(iTRAQ4plex); K9(iTRAQ4plex)			44	3.38	2	722.428	1443.85	0.81	18.44
										LNMGITDLQGLR	33	178557739;67190748	N-Term(iTRAQ4plex)			73	5.24	3	492.278	1474.82	0.96	38.63
										LNMGITDLQGLR	20	178557739;67190748	N-Term(iTRAQ4plex); M3(Oxidation)			66	4.04	2	745.911	1490.81	2.14	32.72
										EMSGSPASGIPVK	18	178557739;67190748	N-Term(iTRAQ4plex); K13(iTRAQ4plex)			80	5.03	2	774.422	1547.84	1.46	19.68
										FGLLDEDGKK	25	178557739;67190748	N-Term(iTRAQ4plex); K9(iTRAQ4plex); K10(iTRAQ4plex)			58	4.32	2	777.45	1553.89	1.32	20.78
										EMSGSPASGIPVK	12	178557739;67190748	N-Term(iTRAQ4plex); M2(Oxidation); K13(iTRAQ4plex)			66	4.46	2	782.419	1563.83	0.64	13.75
										LVNGQSHISLSK	12	178557739;67190748	N-Term(iTRAQ4plex); K12(iTRAQ4plex)			80	5.38	2	785.962	1570.92	0.17	18.98
										KADGSYAAWLSR	29	178557739;67190748	N-Term(iTRAQ4plex); K1(iTRAQ4plex)			68	6.03	3	538.295	1612.87	0.31	28.73
										GSFEFPVGDAVSK	26	178557739;67190748	N-Term(iTRAQ4plex); K13(iTRAQ4plex)			93	5.4	2	814.433	1627.86	1.23	35.54
										DFALLSLQVPLK	19	178557739;67190748	N-Term(iTRAQ4plex); K12(iTRAQ4plex)			63	5.5	2	816.504	1632	1.56	59
										KYVLPNFEVK	42	178557739;67190748	N-Term(iTRAQ4plex); K1(iTRAQ4plex); K10(iTRAQ4plex)			59	6.18	3	557.006	1669	-0.26	28.17
										TEQWSTLPPETK	8	178557739;67190748	N-Term(iTRAQ4plex); K12(iTRAQ4plex)			66	4.82	2	852.957	1704.91	1	22.18
										TTNIQGINLLFSSR	35	178557739;67190748	N-Term(iTRAQ4plex)			88	6.23	3	569.989	1707.95	0.62	45.03
										GLEEELQFSLGSK	4	178557739;67190748	N-Term(iTRAQ4plex); K13(iTRAQ4plex)			90	6.33	2	862.97	1724.93	0.71	38.75
										EELVYELNPLDHR	63	178557739;67190748	N-Term(iTRAQ4plex)			91	6.07	2	885.962	1770.92	1.46	41.81
										HLVPGAPFLLQALVR	22	178557739;67190748	N-Term(iTRAQ4plex)			72	6.27	3	592.366	1775.08	1.05	66.51
										VLSLAQEQVGGSPEK	16	178557739;67190748	N-Term(iTRAQ4plex); K15(iTRAQ4plex)			100	6.69	2	915.516	1830.02	1.67	27.05
										GPEVQLVAHSPWLK	41	178557739;67190748	N-Term(iTRAQ4plex); K14(iTRAQ4plex)			91	7.05	2	925.034	1849.06	1.35	43.02
										YIYGKPVQGVAYVR	19	178557739;67190748	N-Term(iTRAQ4plex); K5(iTRAQ4plex)			71	5.21	2	951.049	1901.09	0.6	30.77
										GCGEQTMIYLAPTLAASR	14	178557739;67190748	N-Term(iTRAQ4plex); C2(Methylthio)			104	6.95	3	691.343	2072.02	2.89	48.93
										GCGEQTMIYLAPTLAASR	7	178557739;67190748	N-Term(iTRAQ4plex); C2(Methylthio); M7(Oxidation)			93	4.56	2	1044.51	2088	-0.51	36.33
										DFALLSLQVPLKDAK	14	178557739;67190748	N-Term(iTRAQ4plex); K12(iTRAQ4plex); K15(iTRAQ4plex)			60	5.81	3	697.425	2090.26	0.51	56.6
										GHLFLQTDQPIYNPGQR	35	178557739;67190748	N-Term(iTRAQ4plex)			77	7.59	2	1064.56	2128.11	0.16	38.41
										NNVPCSPKVDFTLSSER	1	178557739;67190748	N-Term(iTRAQ4plex); C5(Methylthio); K8(iTRAQ4plex)			38		2	1114.06	2227.11	-0.37	39.72
										DDPDAPLQPVTPLQLFEGR	8	178557739;67190748	N-Term(iTRAQ4plex)			77	4.89	2	1126.59	2252.17	-0.66	65.95
										MRPSTDTITVMVENSHGLR	35	178557739;67190748	N-Term(iTRAQ4plex)			78	8.81	2	1144.58	2288.16	-0.71	35.17
										MRPSTDTITVMVENSHGLR	32	178557739;67190748	N-Term(iTRAQ4plex); M1(Oxidation)			61	8.3	3	768.724	2304.16	1.04	31.29
										MRPSTDTITVMVENSHGLR	6	178557739;67190748	N-Term(iTRAQ4plex); M1(Oxidation); M11(Oxidation)			60	8.01	3	774.056	2320.15	0.91	19.56
										YLDKTEQWSTLPPETK	2	178557739;67190748	N-Term(iTRAQ4plex); K4(iTRAQ4plex); K16(iTRAQ4plex)			43	2.95	2	1184.64	2368.28	0.24	35.5
										ALEILQEEDLIDEDDIPVR	97	178557739;67190748	N-Term(iTRAQ4plex)			119	6.78	2	1185.11	2369.22	0.3	65.37
										ASAGLLGAHAAAITAYALTLTK	2	178557739;67190748	N-Term(iTRAQ4plex); K22(iTRAQ4plex)			64	4.98	3	791.797	2373.38	0.74	67.38
										EGAIHREELVYELNPLDHR	9	178557739;67190748	N-Term(iTRAQ4plex)			49	6.15	5	487.658	2434.26	0.31	42.7
										VTASDPLDTLGSEGALSPGGVASLLR	54	178557739;67190748	N-Term(iTRAQ4plex)			115	9.06	2	1314.2	2627.4	0.07	69.32
										TLEIPGNSDPNMIPDGDFNSYVR	33	178557739;67190748	N-Term(iTRAQ4plex)			70	4.94	2	1348.14	2695.28	-0.46	54.13
										TLEIPGNSDPNMIPDGDFNSYVR	18	178557739;67190748	N-Term(iTRAQ4plex); M12(Oxidation)			81	6.11	2	1356.14	2711.27	-0.56	47.9
										YVSHFETEGPHVLLYFDSVPTSR	3	178557739;67190748	N-Term(iTRAQ4plex)			36	3.56	3	942.14	2824.41	-0.17	54.97
										STQDTVIALDALSAYWIASHTTEER	8	178557739;67190748	N-Term(iTRAQ4plex)			79	6.35	3	974.825	2922.46	-0.42	64.92
										EVYMPSSIFQDDFVIPDISEPGTWK	7	178557739;67190748	N-Term(iTRAQ4plex); K25(iTRAQ4plex)			85	4.4	4	797.9	3188.58	0.99	81.2
										EVYMPSSIFQDDFVIPDISEPGTWK	1	178557739;67190748	N-Term(iTRAQ4plex); M4(Oxidation); K25(iTRAQ4plex)			34		3	1068.86	3204.57	0.69	77.01
										ECVGFEAVQEVPVGLVQPASATLYDYYNPER	1	178557739;67190748	N-Term(iTRAQ4plex); C2(Methylthio)			31		3	1211.92	3633.74	0.33	76.24
										AVGSGATFSHYYYMILSR	2	178557739;67190748	N-Term(iTRAQ4plex); M14(Oxidation)				3.81	3	728.362	2183.07	0.18	51.83
										AVGSGATFSHYYYMILSR	3	178557739;67190748	N-Term(iTRAQ4plex)				4	3	723.031	2167.08	0.4	58.18
										LTVAAPPSGGPGFLSIERPDSRPPR	30	178557739;67190748	N-Term(iTRAQ4plex)				5.64	4	680.376	2718.48	1.06	40.12
										EFHLHLR	2	178557739;67190748	N-Term(iTRAQ4plex)				2.96	2	548.312	1095.62	-0.26	32.57
										ANSFLGEK	6	67190748	N-Term(iTRAQ4plex); K8(iTRAQ4plex)	3.452	0.9	50	3.43	2	577.327	1153.65	0.19	22.85
										AEMADQASAWLTR	6	67190748	N-Term(iTRAQ4plex)	0.659	23.4	75	5.15	2	797.395	1593.78	1.11	31.43
										LQETSNWLLSQQQADGSFQDPCPVLDR	21	67190748	N-Term(iTRAQ4plex); C22(Methylthio)	4.978	78.4	103	8.2	3	1089.18	3265.54	0.6	70.5
178557739	C4B	complement C4-B preproprotein [Homo sapiens]	46.22	2	3	66	1205	0.397	31.1
										ASSFLGEK	3	178557739	N-Term(iTRAQ4plex); K8(iTRAQ4plex)	1.116	2.5	54	3.33	2	563.822	1126.64	1.75	15.28
										AEMADQAAAWLTR	22	178557739	N-Term(iTRAQ4plex)	2.808	16.3	80	6.45	2	789.397	1577.79	0.61	41.3
										AEMADQAAAWLTR	10	178557739	N-Term(iTRAQ4plex); M3(Oxidation)	1.926	33.6	79	6.33	2	797.395	1593.78	1.49	29.25
										LQETSNWLLSQQQADGSFQDLSPVIHR	6	178557739	N-Term(iTRAQ4plex)	4.563	16.6	81	7.21	3	1081.22	3241.63	-0.48	51.2
										VLQIEK	1	178557739;67190748	N-Term(iTRAQ4plex); K6(iTRAQ4plex)			39		2	509.333	1017.66	3.33	16.1
										VEASISK	2	178557739;67190748	N-Term(iTRAQ4plex); K7(iTRAQ4plex)			56		2	511.31	1021.61	-0.6	11.64
										NVNFQK	1	178557739;67190748	N-Term(iTRAQ4plex); K6(iTRAQ4plex)			45		2	519.303	1037.6	-0.38	12.67
										GLESQTK	1	178557739;67190748	N-Term(iTRAQ4plex); K7(iTRAQ4plex)			36		2	525.805	1050.6	-0.39	6.11
										GQIVFMNR	2	178557739;67190748	N-Term(iTRAQ4plex)			41	3.06	2	554.806	1108.6	-1.01	16.63
										VFALDQK	7	178557739;67190748	N-Term(iTRAQ4plex); K7(iTRAQ4plex)			56	3.15	2	554.834	1108.66	-0.26	19.14
										VVEEQESR	5	178557739;67190748	N-Term(iTRAQ4plex)			39	3.06	2	560.292	1119.58	-0.38	9.84
										GQIVFMNR	1	178557739;67190748	N-Term(iTRAQ4plex); M6(Oxidation)			42		2	562.804	1124.6	-0.49	13.72
										NNVPCSPK	2	178557739;67190748	N-Term(iTRAQ4plex); C5(Methylthio); K8(iTRAQ4plex)			45	2.99	2	596.807	1192.61	0.05	13.3
										GLQDEDGYR	4	178557739;67190748	N-Term(iTRAQ4plex)			44	3.16	2	598.787	1196.57	-0.39	10.97
										SHALQLNNR	7	178557739;67190748	N-Term(iTRAQ4plex)			43	3.43	2	598.835	1196.66	0.41	8.83
										VDFTLSSER	13	178557739;67190748	N-Term(iTRAQ4plex)			43	3.54	2	599.315	1197.62	-0.92	26.45
										SCGLHQLLR	42	178557739;67190748	N-Term(iTRAQ4plex); C2(Methylthio)			58	4.15	3	406.219	1216.64	0.61	26.68
										LELSVDGAK	14	178557739;67190748	N-Term(iTRAQ4plex); K9(iTRAQ4plex)			69	3.76	2	610.361	1219.71	0.9	17.53
										VEYGFQVK	16	178557739;67190748	N-Term(iTRAQ4plex); K8(iTRAQ4plex)			45	3.73	2	629.358	1257.71	0.88	24.61
										VGDTLNLNLR	11	178557739;67190748	N-Term(iTRAQ4plex)			55	3.97	2	629.866	1258.72	0.63	26.39
										DKGQAGLQR	1	178557739;67190748	N-Term(iTRAQ4plex); K2(iTRAQ4plex)			35		3	420.913	1260.73	-0.32	6.13
										TYNVLDMK	14	178557739;67190748	N-Term(iTRAQ4plex); K8(iTRAQ4plex)			51	3.84	2	636.35	1271.69	2.14	21.41
										FGLLDEDGK	5	178557739;67190748	N-Term(iTRAQ4plex); K9(iTRAQ4plex)			46	3.45	2	641.35	1281.69	0.56	30.3
										TYNVLDMK	2	178557739;67190748	N-Term(iTRAQ4plex); M7(Oxidation); K8(iTRAQ4plex)			39	2.87	2	644.346	1287.68	-0.95	15.13
										LGQYASPTAK	6	178557739;67190748	N-Term(iTRAQ4plex); K10(iTRAQ4plex)			72	4.05	2	662.38	1323.75	0.5	14.16
										DHAVDLIQK	36	178557739;67190748	N-Term(iTRAQ4plex); K9(iTRAQ4plex)			78	4.74	2	663.885	1326.76	0.28	14.69
										AEFQDALEK	12	178557739;67190748	N-Term(iTRAQ4plex); K9(iTRAQ4plex)			61	4.22	2	669.861	1338.71	-0.09	19.88
										GLCVATPVQLR	18	178557739;67190748	N-Term(iTRAQ4plex); C3(Methylthio)			55	4.42	2	673.874	1346.74	0.27	36.11
										VHYTVCIWR	4	178557739;67190748	N-Term(iTRAQ4plex); C6(Methylthio)			36	3.64	3	456.234	1366.69	0.5	38.18
										ITQVLHFTK	41	178557739;67190748	N-Term(iTRAQ4plex); K9(iTRAQ4plex)			78	4.39	2	687.922	1374.84	0.8	32.27
										CSVFYGAPSK	9	178557739;67190748	N-Term(iTRAQ4plex); C1(Methylthio); K10(iTRAQ4plex)			76	4.06	2	696.848	1392.69	-0.39	30.44
										YVLPNFEVK	5	178557739;67190748	N-Term(iTRAQ4plex); K9(iTRAQ4plex)			61	3.65	2	698.908	1396.81	0.8	44.88
										VDVQAGACEGK	10	178557739;67190748	N-Term(iTRAQ4plex); C8(Methylthio); K11(iTRAQ4plex)			74	4.59	2	705.852	1410.7	0.85	20.33
										SHKPLNMGK	4	178557739;67190748	N-Term(iTRAQ4plex); K3(iTRAQ4plex); K9(iTRAQ4plex)			44	3.38	2	722.428	1443.85	0.81	18.44
										LNMGITDLQGLR	33	178557739;67190748	N-Term(iTRAQ4plex)			73	5.24	3	492.278	1474.82	0.96	38.63
										LNMGITDLQGLR	20	178557739;67190748	N-Term(iTRAQ4plex); M3(Oxidation)			66	4.04	2	745.911	1490.81	2.14	32.72
										EMSGSPASGIPVK	18	178557739;67190748	N-Term(iTRAQ4plex); K13(iTRAQ4plex)			80	5.03	2	774.422	1547.84	1.46	19.68
										FGLLDEDGKK	25	178557739;67190748	N-Term(iTRAQ4plex); K9(iTRAQ4plex); K10(iTRAQ4plex)			58	4.32	2	777.45	1553.89	1.32	20.78
										EMSGSPASGIPVK	12	178557739;67190748	N-Term(iTRAQ4plex); M2(Oxidation); K13(iTRAQ4plex)			66	4.46	2	782.419	1563.83	0.64	13.75
										LVNGQSHISLSK	12	178557739;67190748	N-Term(iTRAQ4plex); K12(iTRAQ4plex)			80	5.38	2	785.962	1570.92	0.17	18.98
										KADGSYAAWLSR	29	178557739;67190748	N-Term(iTRAQ4plex); K1(iTRAQ4plex)			68	6.03	3	538.295	1612.87	0.31	28.73
										GSFEFPVGDAVSK	26	178557739;67190748	N-Term(iTRAQ4plex); K13(iTRAQ4plex)			93	5.4	2	814.433	1627.86	1.23	35.54
										DFALLSLQVPLK	19	178557739;67190748	N-Term(iTRAQ4plex); K12(iTRAQ4plex)			63	5.5	2	816.504	1632	1.56	59
										KYVLPNFEVK	42	178557739;67190748	N-Term(iTRAQ4plex); K1(iTRAQ4plex); K10(iTRAQ4plex)			59	6.18	3	557.006	1669	-0.26	28.17
										TEQWSTLPPETK	8	178557739;67190748	N-Term(iTRAQ4plex); K12(iTRAQ4plex)			66	4.82	2	852.957	1704.91	1	22.18
										TTNIQGINLLFSSR	35	178557739;67190748	N-Term(iTRAQ4plex)			88	6.23	3	569.989	1707.95	0.62	45.03
										GLEEELQFSLGSK	4	178557739;67190748	N-Term(iTRAQ4plex); K13(iTRAQ4plex)			90	6.33	2	862.97	1724.93	0.71	38.75
										EELVYELNPLDHR	63	178557739;67190748	N-Term(iTRAQ4plex)			91	6.07	2	885.962	1770.92	1.46	41.81
										HLVPGAPFLLQALVR	22	178557739;67190748	N-Term(iTRAQ4plex)			72	6.27	3	592.366	1775.08	1.05	66.51
										VLSLAQEQVGGSPEK	16	178557739;67190748	N-Term(iTRAQ4plex); K15(iTRAQ4plex)			100	6.69	2	915.516	1830.02	1.67	27.05
										GPEVQLVAHSPWLK	41	178557739;67190748	N-Term(iTRAQ4plex); K14(iTRAQ4plex)			91	7.05	2	925.034	1849.06	1.35	43.02
										YIYGKPVQGVAYVR	19	178557739;67190748	N-Term(iTRAQ4plex); K5(iTRAQ4plex)			71	5.21	2	951.049	1901.09	0.6	30.77
										GCGEQTMIYLAPTLAASR	14	178557739;67190748	N-Term(iTRAQ4plex); C2(Methylthio)			104	6.95	3	691.343	2072.02	2.89	48.93
										GCGEQTMIYLAPTLAASR	7	178557739;67190748	N-Term(iTRAQ4plex); C2(Methylthio); M7(Oxidation)			93	4.56	2	1044.51	2088	-0.51	36.33
										DFALLSLQVPLKDAK	14	178557739;67190748	N-Term(iTRAQ4plex); K12(iTRAQ4plex); K15(iTRAQ4plex)			60	5.81	3	697.425	2090.26	0.51	56.6
										GHLFLQTDQPIYNPGQR	35	178557739;67190748	N-Term(iTRAQ4plex)			77	7.59	2	1064.56	2128.11	0.16	38.41
										NNVPCSPKVDFTLSSER	1	178557739;67190748	N-Term(iTRAQ4plex); C5(Methylthio); K8(iTRAQ4plex)			38		2	1114.06	2227.11	-0.37	39.72
										DDPDAPLQPVTPLQLFEGR	8	178557739;67190748	N-Term(iTRAQ4plex)			77	4.89	2	1126.59	2252.17	-0.66	65.95
										MRPSTDTITVMVENSHGLR	35	178557739;67190748	N-Term(iTRAQ4plex)			78	8.81	2	1144.58	2288.16	-0.71	35.17
										MRPSTDTITVMVENSHGLR	32	178557739;67190748	N-Term(iTRAQ4plex); M1(Oxidation)			61	8.3	3	768.724	2304.16	1.04	31.29
										MRPSTDTITVMVENSHGLR	6	178557739;67190748	N-Term(iTRAQ4plex); M1(Oxidation); M11(Oxidation)			60	8.01	3	774.056	2320.15	0.91	19.56
										YLDKTEQWSTLPPETK	2	178557739;67190748	N-Term(iTRAQ4plex); K4(iTRAQ4plex); K16(iTRAQ4plex)			43	2.95	2	1184.64	2368.28	0.24	35.5
										ALEILQEEDLIDEDDIPVR	97	178557739;67190748	N-Term(iTRAQ4plex)			119	6.78	2	1185.11	2369.22	0.3	65.37
										ASAGLLGAHAAAITAYALTLTK	2	178557739;67190748	N-Term(iTRAQ4plex); K22(iTRAQ4plex)			64	4.98	3	791.797	2373.38	0.74	67.38
										EGAIHREELVYELNPLDHR	9	178557739;67190748	N-Term(iTRAQ4plex)			49	6.15	5	487.658	2434.26	0.31	42.7
										VTASDPLDTLGSEGALSPGGVASLLR	54	178557739;67190748	N-Term(iTRAQ4plex)			115	9.06	2	1314.2	2627.4	0.07	69.32
										TLEIPGNSDPNMIPDGDFNSYVR	33	178557739;67190748	N-Term(iTRAQ4plex)			70	4.94	2	1348.14	2695.28	-0.46	54.13
										TLEIPGNSDPNMIPDGDFNSYVR	18	178557739;67190748	N-Term(iTRAQ4plex); M12(Oxidation)			81	6.11	2	1356.14	2711.27	-0.56	47.9
										YVSHFETEGPHVLLYFDSVPTSR	3	178557739;67190748	N-Term(iTRAQ4plex)			36	3.56	3	942.14	2824.41	-0.17	54.97
										STQDTVIALDALSAYWIASHTTEER	8	178557739;67190748	N-Term(iTRAQ4plex)			79	6.35	3	974.825	2922.46	-0.42	64.92
										EVYMPSSIFQDDFVIPDISEPGTWK	7	178557739;67190748	N-Term(iTRAQ4plex); K25(iTRAQ4plex)			85	4.4	4	797.9	3188.58	0.99	81.2
										EVYMPSSIFQDDFVIPDISEPGTWK	1	178557739;67190748	N-Term(iTRAQ4plex); M4(Oxidation); K25(iTRAQ4plex)			34		3	1068.86	3204.57	0.69	77.01
										ECVGFEAVQEVPVGLVQPASATLYDYYNPER	1	178557739;67190748	N-Term(iTRAQ4plex); C2(Methylthio)			31		3	1211.92	3633.74	0.33	76.24
										AVGSGATFSHYYYMILSR	2	178557739;67190748	N-Term(iTRAQ4plex); M14(Oxidation)				3.81	3	728.362	2183.07	0.18	51.83
										AVGSGATFSHYYYMILSR	3	178557739;67190748	N-Term(iTRAQ4plex)				4	3	723.031	2167.08	0.4	58.18
										LTVAAPPSGGPGFLSIERPDSRPPR	30	178557739;67190748	N-Term(iTRAQ4plex)				5.64	4	680.376	2718.48	1.06	40.12
										EFHLHLR	2	178557739;67190748	N-Term(iTRAQ4plex)				2.96	2	548.312	1095.62	-0.26	32.57
4502503	C4BPA	C4b-binding protein alpha chain precursor [Homo sapiens]	23.45	1	11	11	66	0.22	181.5
										LNNGEITQHR	3	4502503	N-Term(iTRAQ4plex)	6.474	10	48	3.5	3	442.573	1325.7	-0.63	9.04
										QSSSYSFFK	4	4502503	N-Term(iTRAQ4plex); K9(iTRAQ4plex)	3.168	0.3	55	3.77	2	684.856	1368.7	-0.01	22.82
										EDVYVVGTVLR	6	4502503	N-Term(iTRAQ4plex)	1.734	15.5	58	3.98	2	697.394	1393.78	0.45	33.63
										EEIIYECDK	4	4502503	N-Term(iTRAQ4plex); C7(Methylthio); K9(iTRAQ4plex)	9.385	45.9	45	4.06	2	738.354	1475.7	0.95	28.02
										GSSVIHCDADSK	9	4502503	N-Term(iTRAQ4plex); C7(Methylthio); K12(iTRAQ4plex)	4.897	35.2	70	5.39	2	776.871	1552.73	0.7	13.82
										LSLEIEQLELQR	2	4502503	N-Term(iTRAQ4plex)	0.82		58	4.58	2	807.963	1614.92	0.46	44.48
										FSAICQGDGTWSPR	4	4502503	N-Term(iTRAQ4plex); C5(Methylthio)	6.162	41.6	72	4.92	2	857.895	1714.78	1.42	37.45
										GVGWSHPLPQCEIVK	14	4502503	N-Term(iTRAQ4plex); C11(Methylthio); K15(iTRAQ4plex)	8.339	47.5	52	5.2	3	662.018	1984.04	0.82	46.23
										KPDVSHGEMVSGFGPIYNYK	11	4502503	N-Term(iTRAQ4plex); K1(iTRAQ4plex); K20(iTRAQ4plex)	1.584	10.1	74	9.59	3	886.465	2657.38	1.35	38.8
										KPDVSHGEMVSGFGPIYNYK	5	4502503	N-Term(iTRAQ4plex); K1(iTRAQ4plex); M9(Oxidation); K20(iTRAQ4plex)	0.699	19.6	59	6.2	4	669.099	2673.37	0.64	32.81
										CHPGYKPTTDEPTTVICQK	3	4502503	N-Term(iTRAQ4plex); C1(Methylthio); K6(iTRAQ4plex); C17(Methylthio); K19(iTRAQ4plex)	6.772	69.6		6.4	3	881.433	2642.28	1.16	29.21
										YTCLPGYVR	1	4502503	N-Term(iTRAQ4plex); C3(Methylthio)	19.455			3.28	2	631.314	1261.62	0.64	29.04
62912462;62912466	C4BPB	C4b-binding protein beta chain isoform 2 precursor [Homo sapiens]	8.37	2	2	2	3	0.39	60.4
										ALLAFQESK	2	62912462;62912466	N-Term(iTRAQ4plex); K9(iTRAQ4plex)	1.761		63	3.69	2	647.887	1294.77	4.12	19.75
										LIQEAPKPECEK	1	62912462;62912466	N-Term(iTRAQ4plex); K7(iTRAQ4plex); C10(Methylthio); K12(iTRAQ4plex)	3.736			3.38	3	621.674	1863.01	-0.8	22.32
38016947	C5	complement C5 preproprotein [Homo sapiens]	38.13	2	55	55	408	0.71	37.1
										IIHFGTR	1	38016947	N-Term(iTRAQ4plex)	1.374		36		1	987.585	987.585	-1.06	17.31
										VLGQVNK	1	38016947	N-Term(iTRAQ4plex); K7(iTRAQ4plex)	1.784		34		2	523.333	1045.66	-1.3	12.43
										IDTALIK	4	38016947	N-Term(iTRAQ4plex); K7(iTRAQ4plex)	1.524	10.2	34	2.95	2	531.344	1061.68	-0.29	17.89
										GEQIQLK	2	38016947	N-Term(iTRAQ4plex); K7(iTRAQ4plex)	1.204		49	2.94	2	552.337	1103.67	0.11	13.5
										QYLIMGK	3	38016947	N-Term(iTRAQ4plex); K7(iTRAQ4plex)	1.337	8	37	2.91	2	570.839	1140.67	0.79	17.84
										NFEITIK	2	38016947	N-Term(iTRAQ4plex); K7(iTRAQ4plex)	1.264	4.3	56		2	576.849	1152.69	3.27	19.73
										YVLSPYK	2	38016947	N-Term(iTRAQ4plex); K7(iTRAQ4plex)	1.239	2.2	40		2	579.344	1157.68	0.18	16.73
										VCEGAACK	4	38016947	N-Term(iTRAQ4plex); C2(Methylthio); C7(Methylthio); K8(iTRAQ4plex)	5.807		46	3.2	2	580.763	1160.52	0.22	16.93
										IPLDLVPK	4	38016947	N-Term(iTRAQ4plex); K8(iTRAQ4plex)	1.052	0.7	34	3.13	2	591.889	1182.77	1.14	33
										YGMWTIK	6	38016947	N-Term(iTRAQ4plex); K7(iTRAQ4plex)	1.295	10.6	35	3.13	2	593.83	1186.65	0.27	34.04
										GYGNSDYK	2	38016947	N-Term(iTRAQ4plex); K8(iTRAQ4plex)	1.943	13	46		2	596.298	1191.59	-0.21	12.04
										VFQFLEK	12	38016947	N-Term(iTRAQ4plex); K7(iTRAQ4plex)	1.654	2.9	55	3.2	2	599.858	1198.71	0.41	43.8
										ATLLDIYK	7	38016947	N-Term(iTRAQ4plex); K8(iTRAQ4plex)	1.264	14.5	53	3.72	2	612.876	1224.74	0.37	31.97
										LQGTLPVEAR	13	38016947	N-Term(iTRAQ4plex)	1.553	1.9	49	3.84	2	614.363	1227.72	0.71	20.22
										DSEITFIK	4	38016947	N-Term(iTRAQ4plex); K8(iTRAQ4plex)	2.021	17.2	54	3.78	2	620.855	1240.7	-0.35	27.14
										DSSVPNTGTAR	2	38016947	N-Term(iTRAQ4plex)	1.434	9.4	74		2	624.819	1248.63	-0.14	6.11
										EGMLSIMSYR	2	38016947	N-Term(iTRAQ4plex)	1.376		54	4.36	2	665.835	1330.66	0.41	33.5
										KIEEIAAK	8	38016947	N-Term(iTRAQ4plex); K1(iTRAQ4plex); K8(iTRAQ4plex)	1.126	2.9	44	3.64	2	667.422	1333.84	-4.17	14.23
										AFDICPLVK	4	38016947	N-Term(iTRAQ4plex); C5(Methylthio); K9(iTRAQ4plex)	7.907	47.3	50	3.72	2	670.372	1339.74	1.35	50.2
										EGMLSIMSYR	2	38016947	N-Term(iTRAQ4plex); M3(Oxidation)	1.261	18	34	2.98	2	673.832	1346.66	0.1	31.48
										ESYSGVTLDPR	9	38016947	N-Term(iTRAQ4plex)	1.24	10.2	67	3.85	2	684.35	1367.69	0.94	20.4
										ENSQYQPIK	1	38016947	N-Term(iTRAQ4plex); K9(iTRAQ4plex)	1.937		35		2	697.88	1394.75	0.31	11.7
										VTCTNAELVK	2	38016947	N-Term(iTRAQ4plex); C3(Methylthio); K10(iTRAQ4plex)	5.297		72	4.29	2	706.383	1411.76	4.73	18.99
										DINYVNPVIK	9	38016947	N-Term(iTRAQ4plex); K10(iTRAQ4plex)	1.207	9.4	70	4.91	2	731.929	1462.85	0.46	26.09
										NADYSYSVWK	6	38016947	N-Term(iTRAQ4plex); K10(iTRAQ4plex)	1.355	0.7	91	4.65	2	760.886	1520.76	1.6	20.99
										IVACASYKPSR	9	38016947	N-Term(iTRAQ4plex); C4(Methylthio); K8(iTRAQ4plex)	9.458	46.9	55	4.22	2	764.915	1528.82	1.18	24.15
										TLLPVSKPEIR	21	38016947	N-Term(iTRAQ4plex); K7(iTRAQ4plex)	1.271	5.4	43	4	2	770.987	1540.97	0.6	29.37
										GGSASTWLTAFALR	6	38016947	N-Term(iTRAQ4plex)	1.144	9.6	62	4.95	2	791.431	1581.85	2.4	54.29
										IDTQDIEASHYR	16	38016947	N-Term(iTRAQ4plex)	1.441	15.5	71	6.8	2	796.397	1591.79	1.65	22.08
										TDAPDLPEENQAR	14	38016947	N-Term(iTRAQ4plex)	1.303	3.4	76	4.48	2	800.391	1599.77	1.04	12.78
										KAFDICPLVK	14	38016947	N-Term(iTRAQ4plex); K1(iTRAQ4plex); C6(Methylthio); K10(iTRAQ4plex)	2.982	38.9	49	4.89	2	806.471	1611.93	0.73	49.66
										FQNSAILTIQPK	6	38016947	N-Term(iTRAQ4plex); K12(iTRAQ4plex)	1.81	7.5	81	5.24	2	824.487	1647.97	0.27	27.7
										ITHYNYLILSK	20	38016947	N-Term(iTRAQ4plex); K11(iTRAQ4plex)	1.092	27	90	5	3	551.659	1652.96	-0.15	38.28
										AFTECCVVASQLR	2	38016947	N-Term(iTRAQ4plex); C5(Methylthio); C6(Methylthio)	26.013		69	3.44	2	831.884	1662.76	1.26	60.99
										KVTCTNAELVK	12	38016947	N-Term(iTRAQ4plex); K1(iTRAQ4plex); C4(Methylthio); K11(iTRAQ4plex)	5.123	22.3	60	6.5	3	561.988	1683.95	0.62	17.96
										LKEGMLSIMSYR	2	38016947	N-Term(iTRAQ4plex); K2(iTRAQ4plex)	0.464		37	4.17	3	572.652	1715.94	-1.1	46.03
										VYSLNDDLKPAK	14	38016947	N-Term(iTRAQ4plex); K9(iTRAQ4plex); K12(iTRAQ4plex)	1.49	6.4	61	5.45	2	898.02	1795.03	0.57	21.17
										VSITSITVENVFVK	13	38016947	N-Term(iTRAQ4plex); K14(iTRAQ4plex)	1.382	18.6	97	6.35	2	912.541	1824.07	1.17	48.2
										DVFLEMNIPYSVVR	8	38016947	N-Term(iTRAQ4plex)	0.945	16.9	75	4.6	2	913.486	1825.97	0.79	61.66
										DVFLEMNIPYSVVR	2	38016947	N-Term(iTRAQ4plex); M6(Oxidation)	1.68		47	3.06	2	921.484	1841.96	1.22	46.36
										ELSYYSLEDLNNK	6	38016947	N-Term(iTRAQ4plex); K13(iTRAQ4plex)	1.341	1.9	85	6.57	2	938.483	1875.96	0.3	34.67
										ALLVGEHLNIIVTPK	2	38016947	N-Term(iTRAQ4plex); K15(iTRAQ4plex)	1.622		41	3.88	3	635.731	1905.18	0.76	44.35
										QTACKPEIAYAYK	10	38016947	N-Term(iTRAQ4plex); C4(Methylthio); K5(iTRAQ4plex); K13(iTRAQ4plex)	12.48	188.3	63	5.51	2	982.52	1964.03	-1.24	26.44
										FSYSSGHVHLSSENK	9	38016947	N-Term(iTRAQ4plex); K15(iTRAQ4plex)	0.844	16.9	100	6.59	2	983.996	1966.99	-0.31	31.5
										MVETTAYALLTSLNLK	2	38016947	N-Term(iTRAQ4plex); M1(Oxidation); K16(iTRAQ4plex)	1.104		39	3.97	3	691.391	2072.16	1.19	60.71
										ALVEGVDQLFTDYQIK	18	38016947	N-Term(iTRAQ4plex); K16(iTRAQ4plex)	1.31	33.5	102	5.92	2	1064.08	2127.16	-0.87	67.02
										TGEAVAEKDSEITFIK	9	38016947	N-Term(iTRAQ4plex); K8(iTRAQ4plex); K16(iTRAQ4plex)	0.361	21.2	93	7.34	2	1085.6	2170.19	-1.11	29.91
										CCYDGACVNNDETCEQR	4	38016947	N-Term(iTRAQ4plex); C1(Methylthio); C2(Methylthio); C7(Methylthio); C14(Methylthio)	9.044		125	5.92	2	1125.87	2250.73	0.24	34.34
										YKEDFSTTGTAYFEVK	7	38016947	N-Term(iTRAQ4plex); K2(iTRAQ4plex); K16(iTRAQ4plex)	1.06	15.2	80	6.88	3	773.403	2318.2	1.61	35.6
										QLPGGQNPVSYVYLEVVSK	8	38016947	N-Term(iTRAQ4plex); K19(iTRAQ4plex)	1.197	5.7	82	6.32	3	789.107	2365.31	1.91	56.71
										MSAVEGICTSESPVIDHQGTK	15	38016947	N-Term(iTRAQ4plex); C8(Methylthio); K21(iTRAQ4plex)	6.847	41.1	111	10.83	2	1262.11	2523.21	0.36	41.95
										LNLVATPLFLKPGIPYPIK	2	38016947	N-Term(iTRAQ4plex); K11(iTRAQ4plex); K19(iTRAQ4plex)	1.429		35	3.93	3	842.866	2526.58	1.64	67.34
										MSAVEGICTSESPVIDHQGTK	8	38016947	N-Term(iTRAQ4plex); M1(Oxidation); C8(Methylthio); K21(iTRAQ4plex)	4.768	28.6	96	10.81	3	847.076	2539.21	1.56	33.08
										FSDASYQSINIPVTQNMVPSSR	10	38016947	N-Term(iTRAQ4plex)	1.526	145.1	101	6.93	2	1293.14	2585.28	-0.51	43.33
										FSDASYQSINIPVTQNMVPSSR	6	38016947	N-Term(iTRAQ4plex); M17(Oxidation)	0.634	156.9	52	5.22	3	867.763	2601.28	0.53	36.31
										EESSSGSSHAVMDISLPTGISANEEDLK	2	38016947	N-Term(iTRAQ4plex); K28(iTRAQ4plex)	1.568		51	5.99	3	1060.18	3178.53	0.77	38.27
										MPITYDNGFLFIHTDKPVYTPDQSVK	9	38016947	N-Term(iTRAQ4plex); K16(iTRAQ4plex); K26(iTRAQ4plex)	5.137	23.8	34	7.29	3	1153.61	3458.8	-0.68	54.12
										MPITYDNGFLFIHTDKPVYTPDQSVK	5	38016947	N-Term(iTRAQ4plex); M1(Oxidation); K16(iTRAQ4plex); K26(iTRAQ4plex)	2.589	23	31	8.16	3	1158.94	3474.79	-1.5	47.91
										DSLDQLVGGVPVTLNAQTIDVNQETSDLDPSK	4	38016947	N-Term(iTRAQ4plex); K32(iTRAQ4plex)	0.966	331.9	105	7.08	3	1219.63	3656.87	-0.18	62.71
										KQTACKPEIAYAYK	1	38016947	K1(iTRAQ4plex); N-Term(iTRAQ4plex); C5(Methylthio); K6(iTRAQ4plex); K14(iTRAQ4plex)	1.43			4.38	4	559.813	2236.23	-0.34	23.48
169636415	C6	complement component C6 precursor [Homo sapiens]	34.05	1	26	26	154	0.631	34.1
										GFVVAGPSR	4	169636415	N-Term(iTRAQ4plex)	1.124	11.8	40	3.05	2	517.299	1033.59	-0.62	14.97
										IEEADCK	1	169636415	N-Term(iTRAQ4plex); C6(Methylthio); K7(iTRAQ4plex)	4.435		39		2	571.276	1141.55	-1.3	14.15
										QAIQASHK	1	169636415	N-Term(iTRAQ4plex); K8(iTRAQ4plex)	1.104		36		2	585.845	1170.68	0.15	0.84
										ECNNPAPQR	1	169636415	N-Term(iTRAQ4plex); C2(Methylthio)	3.834		30		2	609.777	1218.55	0.02	8.14
										GGNQLYCVK	4	169636415	N-Term(iTRAQ4plex); C7(Methylthio); K9(iTRAQ4plex)	7.536	30.7	61	4.19	2	658.341	1315.67	-0.08	18.83
										KALQEYAAK	2	169636415	N-Term(iTRAQ4plex); K1(iTRAQ4plex); K9(iTRAQ4plex)	0.071		42	4.31	3	485.296	1453.87	-0.02	12.48
										DLHLSDVFLK	20	169636415	N-Term(iTRAQ4plex); K10(iTRAQ4plex)	1.636	7.5	67	5.34	2	737.929	1474.85	0.61	42.55
										KMEILHPGK	2	169636415	N-Term(iTRAQ4plex); K1(iTRAQ4plex); K9(iTRAQ4plex)	0.824	45.5	35	3.5	3	495.638	1484.9	0.73	27.41
										HEGSFIQGAEK	6	169636415	N-Term(iTRAQ4plex); K11(iTRAQ4plex)	1.52	8.6	67	4.56	2	745.896	1490.78	0.01	11.69
										SEYGAALAWEK	8	169636415	N-Term(iTRAQ4plex); K11(iTRAQ4plex)	1.363	2.8	75	5.46	2	756.901	1512.79	0.51	29.83
										TFSEWLESVK	8	169636415	N-Term(iTRAQ4plex); K10(iTRAQ4plex)	1.427	0.9	67	4.77	2	757.412	1513.82	1.07	50.83
										IGESIELTCPK	2	169636415	N-Term(iTRAQ4plex); C9(Methylthio); K11(iTRAQ4plex)	5.158		52	4.28	2	762.407	1523.81	0.73	33.13
										GEVLDNSFTGGICK	4	169636415	N-Term(iTRAQ4plex); C13(Methylthio); K14(iTRAQ4plex)	7.38	108.6	94	5.99	2	887.444	1773.88	2.68	35.05
										AKDLHLSDVFLK	3	169636415	N-Term(iTRAQ4plex); K2(iTRAQ4plex); K12(iTRAQ4plex)	0.094	377.9	45	4.86	3	606.699	1818.08	-1.03	36.18
										ESCGYDTCYDWEK	7	169636415	N-Term(iTRAQ4plex); C3(Methylthio); C8(Methylthio); K13(iTRAQ4plex)	6.09	389.2	98	5.45	3	660.258	1978.76	0.86	39.31
										ALNHLPLEYNSALYSR	12	169636415	N-Term(iTRAQ4plex)	1.232	20.3	63	5.92	3	669.025	2005.06	-1.02	44.24
										ENPAVIDFELAPIVDLVR	14	169636415	N-Term(iTRAQ4plex)	1.24	21.5	117	6.19	2	1077.6	2154.19	0.28	83.98
										KESCGYDTCYDWEK	6	169636415	N-Term(iTRAQ4plex); K1(iTRAQ4plex); C4(Methylthio); C9(Methylthio); K14(iTRAQ4plex)	2.251	553.6	60	6.65	3	750.99	2250.96	1.27	40.19
										KLECNGENDCGDNSDER	4	169636415	K1(iTRAQ4plex); N-Term(iTRAQ4plex); C4(Methylthio); C10(Methylthio)	1.352		96	7.46	2	1139.46	2277.91	-0.48	16.55
										CLNNQQLHFLHIGSCQDGR	5	169636415	N-Term(iTRAQ4plex); C1(Methylthio); C15(Methylthio)	1.903	18.6	34	5.7	4	605.531	2419.1	0.44	48.7
										VPANLENVGFEVQTAEDDLK	32	169636415	N-Term(iTRAQ4plex); K20(iTRAQ4plex)	1.819	19.8	115	9.25	2	1238.64	2476.28	0.49	57.73
										DLTSLGHNENQQGSFSSQGGSSFSVPIFYSSK	4	169636415	N-Term(iTRAQ4plex); K32(iTRAQ4plex)	1.257	119.9	86	8.26	3	1227.59	3680.77	-0.42	44.03
										KYNPIPSVQLMGNGFHFLAGEPR	1	169636415	N-Term(iTRAQ4plex); K1(iTRAQ4plex)	2.828			3.31	4	715.885	2860.52	0.88	61.05
										TLNICEVGTIR	1	169636415	N-Term(iTRAQ4plex); C5(Methylthio)	6.12			3.97	2	704.874	1408.74	0.5	41.85
										QLEWGLER	1	169636415	N-Term(iTRAQ4plex)	0.99			3.14	2	587.82	1174.63	-0.54	23.02
										SENINHNSAFK	1	169636415	N-Term(iTRAQ4plex); K11(iTRAQ4plex)	1.564			3.28	3	516.939	1548.8	0.81	9.15
45580688	C7	complement component C7 precursor [Homo sapiens]	42.23	1	26	27	175	0.605	85.1
										VFSGDGK	1	45580688	N-Term(iTRAQ4plex); K7(iTRAQ4plex)	2.217		38		2	499.282	997.556	0.38	16.14
										ILPLTVCK	1	45580688	N-Term(iTRAQ4plex); C7(Methylthio); K8(iTRAQ4plex)	8.461		50		2	610.872	1220.74	0.79	43.8
										AASGTQNNVLR	2	45580688	N-Term(iTRAQ4plex)	1.804		56	2.97	2	637.85	1274.69	-0.07	8.82
										SSGWHFVVK	9	45580688	N-Term(iTRAQ4plex); K9(iTRAQ4plex)	0.923	14	53	4.06	2	667.877	1334.75	0.5	25.83
										CFSGQCISK	5	45580688	N-Term(iTRAQ4plex); C1(Methylthio); C6(Methylthio); K9(iTRAQ4plex)	7.808	37.3	43	3.84	2	676.808	1352.61	0.71	26.74
										LTPLYELVK	4	45580688	N-Term(iTRAQ4plex); K9(iTRAQ4plex)	1.337	3.4	78	3.34	2	682.426	1363.85	1.15	43.76
										ACGACPLWGK	6	45580688	N-Term(iTRAQ4plex); C2(Methylthio); C5(Methylthio); K10(iTRAQ4plex)	8.981	50.2	78	4.17	2	693.326	1385.65	0.79	44.19
										VLFYVDSEK	4	45580688	N-Term(iTRAQ4plex); K9(iTRAQ4plex)	1.178	1	57	4.02	2	694.39	1387.77	1.49	30.46
										DSCTLPASAEK	10	45580688	N-Term(iTRAQ4plex); C3(Methylthio); K11(iTRAQ4plex)	6.93	9.8	63	4.58	2	728.357	1455.71	0.42	19.48
										QNDFNSVEEK	3	45580688	N-Term(iTRAQ4plex); K10(iTRAQ4plex)	1.987	2.9	59	3.36	2	749.376	1497.74	1.11	12.48
										WLVGEMHCQK	4	45580688	N-Term(iTRAQ4plex); C8(Methylthio); K10(iTRAQ4plex)	6.959	30.8	45	4.27	3	522.26	1564.77	-0.96	30.19
										SYTSHTNEIHK	4	45580688	N-Term(iTRAQ4plex); K11(iTRAQ4plex)	1.56	0.3	50	4.53	2	802.918	1604.83	0.59	18.93
										EQTMSECEAGALR	10	45580688	N-Term(iTRAQ4plex); C7(Methylthio)	5.424	46	63	5.6	2	807.856	1614.7	0.21	25.57
										EQTMSECEAGALR	5	45580688	N-Term(iTRAQ4plex); M4(Oxidation); C7(Methylthio)	3.12	72.5	52	3.99	2	815.854	1630.7	0.78	16.12
										LKQNDFNSVEEK	3	45580688	N-Term(iTRAQ4plex); K2(iTRAQ4plex); K12(iTRAQ4plex)	0.381	9.7	67	5.33	2	942.015	1883.02	-0.59	16.74
										DGFVQDEGTMFPVGK	8	45580688	N-Term(iTRAQ4plex); K15(iTRAQ4plex)	1.221	7	82	6.4	2	957.98	1914.95	0.47	36.79
										DGFVQDEGTMFPVGK	6	45580688	N-Term(iTRAQ4plex); M10(Oxidation); K15(iTRAQ4plex)	0.86	5.6	83	5.54	2	965.976	1930.94	-0.7	29.05
										ELSHLPSLYDYSAYR	21	45580688	N-Term(iTRAQ4plex)	1.374	27.8	83	5.78	3	653.331	1957.98	0.97	47.45
										YSAWAESVTNLPQVIK	7	45580688	N-Term(iTRAQ4plex); K16(iTRAQ4plex)	2	9.9	81	6.41	2	1047.58	2094.15	0.04	48.41
										MPYECGPSLDVCAQDER	4	45580688	N-Term(iTRAQ4plex); C5(Methylthio); C12(Methylthio)	10.807	43.2	65	6.19	2	1074.94	2148.86	-0.09	52.03
										NVVYTCNEGYSLIGNPVAR	10	45580688	N-Term(iTRAQ4plex); C6(Methylthio)	7.19	76.9	122	6.65	2	1130.05	2259.1	-0.02	45.61
										SLVCNGDSDCDEDSADEDR	2	45580688	N-Term(iTRAQ4plex); C4(Methylthio); C10(Methylthio)			125	6.3	2	1140.91	2280.81	-0.23	31.23
										LIDQYGTHYLQSGSLGGEYR	14	45580688	N-Term(iTRAQ4plex)	1.318	11.5	107	6.5	3	801.069	2401.19	0.92	43.29
										GGGAGFISGLSYLELDNPAGNK	10	45580688	N-Term(iTRAQ4plex); K22(iTRAQ4plex)	1.114	35.7	132	9.1	3	809.093	2425.26	1.45	55.47
										GGGAGFISGLSYLELDNPAGNKR	2	45580688	N-Term(iTRAQ4plex); K22(iTRAQ4plex)			41	4.04	4	646.096	2581.36	0.32	56.3
										SCVGETTESTQCEDEELEHLR	6	45580688	N-Term(iTRAQ4plex); C2(Methylthio); C12(Methylthio)	15.335	18.5	107	9.25	3	877.699	2631.08	1.17	33.36
										SVAVYGQYGGQPCVGNAFETQSCEPTR	4	45580688	N-Term(iTRAQ4plex); C13(Methylthio); C23(Methylthio)	1.562		107	6.01	3	1028.78	3084.34	-1.28	44.45
										RPSCDIDKPPPNIELTGNGYNELTGQFR	8	45580688	N-Term(iTRAQ4plex); C4(Methylthio); K8(iTRAQ4plex)	2.668	86.5	51	8.68	4	867.185	3465.72	0.93	50.64
										ELENALK	2	45580688;16933540	N-Term(iTRAQ4plex); K7(iTRAQ4plex)			37	3.04	2	552.828	1104.65	-1	14.31
4557389	C8A	complement component C8 alpha chain precursor [Homo sapiens]	32.02	1	15	15	100	0.672	52.1
										SLLQPNK	1	4557389	N-Term(iTRAQ4plex); K7(iTRAQ4plex)	1.432		34		2	544.339	1087.67	0.04	13.55
										VQTAHFK	3	4557389	N-Term(iTRAQ4plex); K7(iTRAQ4plex)	0.978	0.3	50	3.64	2	559.832	1118.66	1.08	9.4
										MESLGITSR	3	4557389	N-Term(iTRAQ4plex)	1.969	9.8	36	3.37	2	569.306	1137.61	-0.18	15.59
										MESLGITSR	1	4557389	N-Term(iTRAQ4plex); M1(Oxidation)	1.685		39		2	577.304	1153.6	-0.42	12.95
										AMAVEDIISR	12	4557389	N-Term(iTRAQ4plex)	1.381	4.9	57	4.06	2	624.841	1248.67	0.66	26.7
										AMAVEDIISR	15	4557389	N-Term(iTRAQ4plex); M2(Oxidation)	1.339	16.2	60	3.58	2	632.838	1264.67	0.04	24.02
										LYYGDDEK	2	4557389	N-Term(iTRAQ4plex); K8(iTRAQ4plex)	0.915		61	3.02	2	645.826	1290.65	-0.14	15.59
										HTSLGPLEAK	5	4557389	N-Term(iTRAQ4plex); K10(iTRAQ4plex)	1.091	39.5	52	4.11	3	447.598	1340.78	2.14	13.4
										KPYNFLK	13	4557389	N-Term(iTRAQ4plex); K1(iTRAQ4plex); K7(iTRAQ4plex)	1.104	5	48	3.57	2	671.417	1341.83	0.64	33.92
										INVGGGLSGDHCK	4	4557389	N-Term(iTRAQ4plex); C12(Methylthio); K13(iTRAQ4plex)	3.02	2.6	76	5.97	2	795.902	1590.8	0.11	19.58
										QAQCGQDFQCK	4	4557389	N-Term(iTRAQ4plex); C4(Methylthio); C10(Methylthio); K11(iTRAQ4plex)	16.568	2856.8	60	4.39	2	818.357	1635.71	4.32	18.62
										ALDQYLMEFNACR	2	4557389	N-Term(iTRAQ4plex); C12(Methylthio)	10.143		72	4.02	2	882.407	1763.81	1.74	58.44
										ALDQYLMEFNACR	1	4557389	N-Term(iTRAQ4plex); M7(Oxidation); C12(Methylthio)	6.908		74		2	890.404	1779.8	1.57	56.3
										ECDNPAPQNGGASCPGR	7	4557389	N-Term(iTRAQ4plex); C2(Methylthio); C14(Methylthio)	9.261	5417.8	83	5.57	2	954.882	1908.76	-0.75	15.13
										LGSLGAACEQTQTEGAK	8	4557389	N-Term(iTRAQ4plex); C8(Methylthio); K17(iTRAQ4plex)	9.192	21.6	133	7.75	2	999.497	1997.99	-0.87	27.44
										CGPCFNNGVPILEGTSCR	2	4557389	N-Term(iTRAQ4plex); C1(Methylthio); C4(Methylthio); C17(Methylthio)			50	2.91	2	1074.95	2148.89	-0.24	57.22
										AIDEDCSQYEPIPGSQK	10	4557389	N-Term(iTRAQ4plex); C6(Methylthio); K17(iTRAQ4plex)	3.765	68	87	6.3	3	738.682	2214.03	1.27	28.46
										HLVCNGDQDCLDGSDEDDCEDVR	7	4557389	N-Term(iTRAQ4plex); C4(Methylthio); C10(Methylthio); C19(Methylthio)	11.029	59.1	107	6.36	3	945.345	2834.02	-2.24	45.57
4557391	C8B	complement component C8 beta chain preproprotein [Homo sapiens]	33.33	1	18	18	136	0.759	20.1
										SVFLHAR	3	4557391	N-Term(iTRAQ4plex)	1.104	6.2	52	2.94	1	973.571	973.571	0.95	12.35
										YEFILK	1	4557391	N-Term(iTRAQ4plex); K6(iTRAQ4plex)	1.299		34		2	550.833	1100.66	0.05	30.82
										SGFSFGFK	14	4557391	N-Term(iTRAQ4plex); K8(iTRAQ4plex)	1.473	4.4	46	3.31	2	582.817	1164.63	-1.78	42.48
										GILNEIKDR	3	4557391	N-Term(iTRAQ4plex); K7(iTRAQ4plex)	0.277	13.7	40	4.09	2	673.406	1345.81	1.02	24.33
										SDLEVAHYK	5	4557391	N-Term(iTRAQ4plex); K9(iTRAQ4plex)	1.151	14.1	40	3.68	2	675.369	1349.73	0.21	13.16
										CEGFVCAQTGR	4	4557391	N-Term(iTRAQ4plex); C1(Methylthio); C6(Methylthio)	6.464	48.8	45	3.75	2	703.794	1406.58	0.35	31.42
										EYESYSDFER	2	4557391	N-Term(iTRAQ4plex)	1.159		68	3.73	2	734.822	1468.64	1.44	16.93
										DTMVEDLVVLVR	10	4557391	N-Term(iTRAQ4plex)	1.399	7.3	73	4.67	2	766.929	1532.85	1.71	66.21
										LPLEYSYGEYR	6	4557391	N-Term(iTRAQ4plex)	1.406	0.6	64	4.03	2	767.389	1533.77	0.45	30.56
										SLMLHYEFLQR	6	4557391	N-Term(iTRAQ4plex)	1.44	4.9	56	4.04	2	790.923	1580.84	0.14	43.33
										SLMLHYEFLQR	5	4557391	N-Term(iTRAQ4plex); M3(Oxidation)	1.105	7.2	57	3.41	2	798.921	1596.83	1.34	40.29
										RLPLEYSYGEYR	8	4557391	N-Term(iTRAQ4plex)	0.727	53.8	66	5.35	3	563.963	1689.88	2.07	29.57
										GDYTLNNVHACAK	12	4557391	N-Term(iTRAQ4plex); C11(Methylthio); K13(iTRAQ4plex)	5.02	52.8	71	6.31	2	870.427	1739.85	1.2	23.35
										IPGIFELGISSQSDR	25	4557391	N-Term(iTRAQ4plex)	1.24	8.1	74	5.3	2	881.978	1762.95	1.7	51.28
										KPYNVESYTPQTQGK	19	4557391	N-Term(iTRAQ4plex); K1(iTRAQ4plex); K15(iTRAQ4plex)	1.082	21.4	89	6.93	2	1086.59	2172.16	-0.7	15.8
										LLCNGDNDCGDQSDEANCR	4	4557391	N-Term(iTRAQ4plex); C3(Methylthio); C9(Methylthio); C18(Methylthio)	5.995		120	6.66	2	1162.42	2323.84	3.31	34.81
										VEPLYELVTATDFAYSSTVR	6	4557391	N-Term(iTRAQ4plex)	1.915	16	75	6.32	3	802.419	2405.24	2.19	84.64
										YAYLLQPSQFHGEPCNFSDK	2	4557391	N-Term(iTRAQ4plex); C15(Methylthio); K20(iTRAQ4plex)	60.505		45	4.61	3	893.428	2678.27	2.82	53.54
										GILNEIK	1	4557391	N-Term(iTRAQ4plex); K7(iTRAQ4plex)	2.072			2.89	2	537.842	1074.68	1.29	19.25
166197660	C8G	complement component C8 gamma chain precursor [Homo sapiens]	35.64	1	6	6	82	0.784	12.7
										FLQEQGHR	2	166197660	N-Term(iTRAQ4plex)	1.34		45	2.97	2	579.81	1158.61	0.04	10.72
										QLYGDTGVLGR	9	166197660	N-Term(iTRAQ4plex)	1.243	10.3	65	3.57	2	661.863	1322.72	0.58	23.14
										KLDGICWQVR	12	166197660	N-Term(iTRAQ4plex); K1(iTRAQ4plex); C6(Methylthio)	7.636	68.3	72	4.53	3	517.951	1551.84	-0.34	40.99
										RPASPISTIQPK	22	166197660	N-Term(iTRAQ4plex); K12(iTRAQ4plex)	1.24	10	41	5.48	3	528.322	1582.95	0.3	14.46
										SLPVSDSVLSGFEQR	18	166197660	N-Term(iTRAQ4plex)	1.208	7.4	101	6.47	3	588.98	1764.93	0.79	42.57
										VQEAHLTEDQIFYFPK	19	166197660	N-Term(iTRAQ4plex); K16(iTRAQ4plex)	1.341	12.3	90	6.9	3	751.732	2253.18	0.8	48.08
4502511	C9	complement component C9 precursor [Homo sapiens]	46.69	2	24	24	208	0.99	30.9
										NAHLK	2	4502511	N-Term(iTRAQ4plex); K5(iTRAQ4plex)	1.056	6.4	35		2	435.774	870.54	-0.21	3.44
										GEIHLGR	1	4502511	N-Term(iTRAQ4plex)	0.75		49		2	463.271	925.534	0.2	9.69
										CTDAVGDR	1	4502511	N-Term(iTRAQ4plex); C1(Methylthio)	18.688		34		2	513.727	1026.45	-0.06	11.08
										YAFELK	2	4502511	N-Term(iTRAQ4plex); K6(iTRAQ4plex)	1.38	0.5	40		2	529.81	1058.61	-0.69	27.43
										MFLHVK	3	4502511	N-Term(iTRAQ4plex); K6(iTRAQ4plex)	1.098	3.2	37		2	531.822	1062.64	0.23	19.19
										VVEESELAR	16	4502511	N-Term(iTRAQ4plex)	0.995	3.6	68	3.69	3	392.551	1175.64	0.86	13.85
										ALPTTYEK	4	4502511	N-Term(iTRAQ4plex); K8(iTRAQ4plex)	0.846	15.3	52	3.5	2	605.85	1210.69	-0.19	13.74
										FTPTETNK	1	4502511	N-Term(iTRAQ4plex); K8(iTRAQ4plex)	1.285		49		2	613.337	1225.67	-0.22	11.82
										DGNTLTYYR	2	4502511	N-Term(iTRAQ4plex)	1.961		47	3.01	2	623.813	1246.62	0.4	14.06
										CLCACPFK	6	4502511	N-Term(iTRAQ4plex); C1(Methylthio); C3(Methylthio); C5(Methylthio); K8(iTRAQ4plex)			66	3.01	2	655.779	1310.55	0.59	55.21
										KYAFELK	18	4502511	N-Term(iTRAQ4plex); K1(iTRAQ4plex); K7(iTRAQ4plex)	0.649	6.7	46	3.69	3	444.276	1330.81	3.11	22.17
										FEGIACEISK	2	4502511	N-Term(iTRAQ4plex); C6(Methylthio); K10(iTRAQ4plex)	6.396		69	4	2	715.867	1430.73	-0.07	36.27
										TSNFNAAISLK	2	4502511	N-Term(iTRAQ4plex); K11(iTRAQ4plex)	1.782		72	5.35	2	727.417	1453.83	0.69	19.46
										SIEVFGQFNGK	7	4502511	N-Term(iTRAQ4plex); K11(iTRAQ4plex)	3.815	28.6	63	4.5	2	757.417	1513.83	1.22	30.58
										LSPIYNLVPVK	12	4502511	N-Term(iTRAQ4plex); K11(iTRAQ4plex)	1.066	48.7	55	4.64	2	765.98	1530.95	1.32	38.98
										AIEDYINEFSVR	14	4502511	N-Term(iTRAQ4plex)	0.928	8	66	4.93	2	800.412	1599.82	1.81	47.33
										DVVLTTTFVDDIK	22	4502511	N-Term(iTRAQ4plex); K13(iTRAQ4plex)	1.067	4.1	95	5.83	2	877.497	1753.99	2.54	47.32
										TEHYEEQIEAFK	19	4502511	N-Term(iTRAQ4plex); K12(iTRAQ4plex)	1.085	34.1	85	5.74	2	906.458	1811.91	2.02	30.68
										RPWNVASLIYETK	45	4502511	N-Term(iTRAQ4plex); K13(iTRAQ4plex)	0.908	18.5	63	5.42	3	622.356	1865.05	0.99	53.92
										AEQCCEETASSISLHGK	12	4502511	N-Term(iTRAQ4plex); C4(Methylthio); C5(Methylthio); K17(iTRAQ4plex)	11.871	149.1	138	8.1	2	1086.98	2172.96	-0.45	41.49
										QCVPTEPCEDAEDDCGNDFQCSTGR	1	4502511	N-Term(iTRAQ4plex); C2(Methylthio); C8(Methylthio); C15(Methylthio); C21(Methylthio)	1.976		40		3	1016.36	3047.06	1.4	54.32
										GTVIDVTDFVNWASSINDAPVLISQK	10	4502511	N-Term(iTRAQ4plex); K26(iTRAQ4plex)			120	6.06	3	1026.55	3077.64	-0.08	83.11
										CNGDNDCGDFSDEDDCESEPRPPCR	5	4502511	N-Term(iTRAQ4plex); C1(Methylthio); C7(Methylthio); C16(Methylthio); C24(Methylthio)	12.081	3091.1	57	6.19	3	1035.01	3103.02	-0.39	40.42
										FTPTETNKAEQCCEETASSISLHGK	1	4502511	N-Term(iTRAQ4plex); K8(iTRAQ4plex); C12(Methylthio); C13(Methylthio); K25(iTRAQ4plex)	0.132			3.17	4	809.636	3235.52	3.22	60.66
54112390	CACNA2D1	voltage-dependent calcium channel subunit alpha-2/delta-1 precursor [Homo sapiens]	2.29	1	2	2	4	0.518	5
										IIMLFTDGGEER	2	54112390	N-Term(iTRAQ4plex)	1.996		46	3.28	2	762.897	1524.79	0.58	44.51
										GYYYEIPSIGAIR	2	54112390	N-Term(iTRAQ4plex)	1.865		44	3.95	2	823.439	1645.87	-0.37	42.7
148664211	CADM1	cell adhesion molecule 1 isoform 2 precursor [Homo sapiens]	3.14	2	1	1	2	0.566	0
										SDDSVIQLLNPNR	2	148664211	N-Term(iTRAQ4plex)	1.766		62	4.55	2	807.936	1614.86	4.71	39.99
58218968;5901912	CALM3;CALM1	calmodulin [Homo sapiens]	22.15	2	3	3	11	4.88	155.3
										EAFSLFDK	4	58218968;5901912	N-Term(iTRAQ4plex); K8(iTRAQ4plex)	0.433	27.9	61	3.52	2	622.842	1244.68	0.5	33.56
										VFDKDGNGYISAAELR	2	58218968;5901912	N-Term(iTRAQ4plex); K4(iTRAQ4plex)	0.281		34	3.9	3	681.697	2043.08	0.38	34.33
										EAFSLFDKDGDGTITTK	5	58218968;5901912	N-Term(iTRAQ4plex); K8(iTRAQ4plex); K17(iTRAQ4plex)	0.03	57.2	71	4.68	3	759.738	2277.2	1.13	37.36
4757900	CALR	calreticulin precursor [Homo sapiens]	3.12	1	1	1	2	0.618	0
										HEQNIDCGGGYVK	2	4757900	N-Term(iTRAQ4plex); C7(Methylthio); K13(iTRAQ4plex)	1.618		68	5.56	3	585.28	1753.82	0.23	16.36
371502127	CAPG	macrophage-capping protein isoform 2 [Homo sapiens]	13.21	2	4	4	10	3.774	24.5
										DLALAIR	1	371502127	N-Term(iTRAQ4plex)	0.229		36		2	458.291	915.575	0.43	22.29
										QAALQVAEGFISR	2	371502127	N-Term(iTRAQ4plex)	0.33		61	4.48	2	767.43	1533.85	1.44	42.14
										YQEGGVESAFHK	6	371502127	N-Term(iTRAQ4plex); K12(iTRAQ4plex)	0.258	7.6	70	5.72	2	820.421	1639.83	1.54	18.51
										EGNPEEDLTADK	1	371502127	N-Term(iTRAQ4plex); K12(iTRAQ4plex)	0.641			3.01	2	803.398	1605.79	2.68	15.66
14161692	CAPNS2	calpain small subunit 2 [Homo sapiens]	2.82	2	1	1	1	1.628	0
										LGFEEFK	1	14161692	N-Term(iTRAQ4plex); K7(iTRAQ4plex)	0.614		34		2	579.326	1157.64	-0.26	34.26
5453597	CAPZA1	F-actin-capping protein subunit alpha-1 [Homo sapiens]	5.24	1	1	1	1	2.519	0
										EASDPQPEEADGGLK	1	5453597	N-Term(iTRAQ4plex); K15(iTRAQ4plex)	0.397		38		3	610.97	1830.9	-0.17	12.51
4557014	CAT	catalase [Homo sapiens]	25.81	2	11	11	35	5.136	107.5
										LNVITVGPR	6	4557014	N-Term(iTRAQ4plex)	0.353	67.6	47	3.08	2	556.851	1112.7	4.05	23.76
										VFEHIGK	1	4557014	N-Term(iTRAQ4plex); K7(iTRAQ4plex)	0.443		53		2	559.334	1117.66	-0.56	15.33
										DAQIFIQK	2	4557014	N-Term(iTRAQ4plex); K8(iTRAQ4plex)	0.574		44	3.47	2	625.87	1250.73	-0.83	16.52
										LFAYPDTHR	4	4557014	N-Term(iTRAQ4plex)	0.163	22.8	41	3.47	3	421.892	1263.66	-0.16	24.92
										FNTANDDNVTQVR	4	4557014	N-Term(iTRAQ4plex)	0.263	239.4	70	5.26	2	819.404	1637.8	0.56	14.62
										ADVLTTGAGNPVGDK	2	4557014	N-Term(iTRAQ4plex); K15(iTRAQ4plex)	0.146		102	5.25	2	851.966	1702.92	1.71	19.74
										DPILFPSFIHSQK	4	4557014	N-Term(iTRAQ4plex); K13(iTRAQ4plex)	0.089	26.6	54	4.71	3	606.345	1817.02	0.38	49.5
										NAIHTFVQSGSHLAAR	4	4557014	N-Term(iTRAQ4plex)	0.403	38.4	64	6.33	3	618.336	1852.99	1.22	22.47
										GAGAFGYFEVTHDITK	4	4557014	N-Term(iTRAQ4plex); K16(iTRAQ4plex)	0.447	176.7	92	5.47	2	1001.02	2001.03	-0.38	44.64
										NFTEVHPDYGSHIQALLDK	3	4557014	N-Term(iTRAQ4plex); K19(iTRAQ4plex)	0.162	6.7	49	5.68	3	824.764	2472.28	0.33	44.16
										LSQEDPDYGIR	1	4557014	N-Term(iTRAQ4plex)	0.321			3.06	2	718.86	1436.71	-0.2	18.28
20544151	CBX3	chromobox protein homolog 3 [Homo sapiens]	7.65	1	1	1	1	1.601	0
										KVEEAEPEEFVVEK	1	20544151	N-Term(iTRAQ4plex); K1(iTRAQ4plex); K14(iTRAQ4plex)	0.625			4.86	3	698.717	2094.14	1.46	25.08
88014609	CCDC125	coiled-coil domain-containing protein 125 [Homo sapiens]	2.94	1	1	1	1	2.201	0
										EINALQWEIEFDHNR	1	88014609	N-Term(iTRAQ4plex)	0.454			3.16	3	686.664	2057.98	-19.09	32.54
213688413	CCDC66	coiled-coil domain-containing protein 66 isoform 2 [Homo sapiens]	1.31	2	1	1	2	0.533	28.5
										GEKNGMTFSSTK	2	213688413	N-Term(iTRAQ4plex); K3(iTRAQ4plex); K12(iTRAQ4plex)	1.877	28.5		3.41	3	573.639	1718.9	-5.42	27.13
14589961	CCL14	C-C motif chemokine 14 isoform 1 precursor [Homo sapiens]	7.53	2	1	1	2	1.068	0
										WVQDYIK	2	14589961	N-Term(iTRAQ4plex); K7(iTRAQ4plex)	0.936		41	3.13	2	620.353	1239.7	1.64	27.95
115529484	CD109	CD109 antigen isoform 1 precursor [Homo sapiens]	4.36	3	6	6	15	0.902	28.8
										AYFLGSK	3	115529484	N-Term(iTRAQ4plex); K7(iTRAQ4plex)	1.133	7.6	43	3.21	2	537.315	1073.62	-1.16	18.5
										FLIDTHNR	4	115529484	N-Term(iTRAQ4plex)	0.874	3.7	43	3.85	2	580.321	1159.63	0.65	17.95
										NNVVITVTQR	2	115529484	N-Term(iTRAQ4plex)	1.565		45	3.68	2	644.379	1287.75	0.77	15.79
										IVTLFSDFKPYK	1	115529484	N-Term(iTRAQ4plex); K9(iTRAQ4plex); K12(iTRAQ4plex)	0.938		33		3	630.708	1890.11	0.14	55.06
										ISVTQPDSIVGIVAVDK	4	115529484	N-Term(iTRAQ4plex); K17(iTRAQ4plex)	1.441	20.5	55	5.3	3	677.065	2029.18	1.55	47.01
										ELSYMVVSR	1	115529484	N-Term(iTRAQ4plex)	1.143			3.19	2	614.33	1227.65	0.88	21.62
4557417;291575163	CD14	monocyte differentiation antigen CD14 precursor [Homo sapiens]	28.27	1	8	8	100	0.704	88.5
										ELTLEDLK	4	4557417;291575163	N-Term(iTRAQ4plex); K8(iTRAQ4plex)	1.111	0.2	49	3.6	2	624.868	1248.73	0.35	29.92
										FPAIQNLALR	7	4557417;291575163	N-Term(iTRAQ4plex)	0.981	9.2	38	3.39	2	643.889	1286.77	-0.08	40.01
										GLMAALCPHK	12	4557417;291575163	N-Term(iTRAQ4plex); C7(Methylthio); K10(iTRAQ4plex)	7.563	36	78	4.52	2	687.869	1374.73	0.29	41.03
										GLMAALCPHK	10	4557417;291575163	N-Term(iTRAQ4plex); M3(Oxidation); C7(Methylthio); K10(iTRAQ4plex)	3.155	91	55	4.56	2	695.866	1390.72	-0.1	26.55
										LKELTLEDLK	10	4557417;291575163	N-Term(iTRAQ4plex); K2(iTRAQ4plex); K10(iTRAQ4plex)	0.205	53.2	49	4.05	3	545.341	1634.01	-0.1	41.77
										LTVGAAQVPAQLLVGALR	24	4557417;291575163	N-Term(iTRAQ4plex)	1.438	10.5	122	5.6	2	961.089	1921.17	-0.46	65.31
										AFPALTSLDLSDNPGLGER	14	4557417;291575163	N-Term(iTRAQ4plex)	0.929	13.2	149	7.06	2	1059.05	2117.1	-0.44	53.19
										VLSIAQAHSPAFSCEQVR	5	4557417;291575163	N-Term(iTRAQ4plex); C14(Methylthio)	3.911	15.8	59	4.85	2	1067.04	2133.07	-0.51	37.2
										ITGTMPPLPLEATGLALSSLR	10	4557417;291575163	N-Term(iTRAQ4plex)	1.072	82.7	79	4.59	3	761.436	2282.29	1.46	82.78
										ITGTMPPLPLEATGLALSSLR	4	4557417;291575163	N-Term(iTRAQ4plex); M5(Oxidation)	1.832		58	4.67	3	766.768	2298.29	1.33	69.13
344179112	CD163	scavenger receptor cysteine-rich type 1 protein M130 isoform b precursor [Homo sapiens]	9.99	2	9	9	28	0.417	39
										DVGVVCSR	1	344179112	N-Term(iTRAQ4plex); C6(Methylthio)	2.4		40		2	512.755	1024.5	-0.29	15.89
										INPASLDK	2	344179112	N-Term(iTRAQ4plex); K8(iTRAQ4plex)	0.819		42	2.88	2	573.342	1145.68	0.04	15.54
										LVGGDIPCSGR	2	344179112	N-Term(iTRAQ4plex); C8(Methylthio)	2.999		47	2.91	2	632.319	1263.63	0.2	25.8
										LVDGVTECSGR	5	344179112	N-Term(iTRAQ4plex); C8(Methylthio)	2.264	5.1	58	3.4	2	663.319	1325.63	-0.2	21.32
										CAGTVEVEIQR	2	344179112	N-Term(iTRAQ4plex); C1(Methylthio)	5.655		45	3.41	2	697.848	1394.69	-0.53	23.53
										QLGCPTAVTAIGR	6	344179112	N-Term(iTRAQ4plex); C4(Methylthio)	1.581	8.2	79	4.24	2	738.893	1476.78	0.57	33.55
										SSMSETTVGVVCR	2	344179112	N-Term(iTRAQ4plex); C12(Methylthio)	3.496		71	5.34	2	773.364	1545.72	0.91	25.39
										SSMSETTVGVVCR	2	344179112	N-Term(iTRAQ4plex); M3(Oxidation); C12(Methylthio)	2.784		56	3.73	2	781.361	1561.72	0.8	19.38
										HNCDHAEDAGVICSK	4	344179112	N-Term(iTRAQ4plex); C3(Methylthio); C13(Methylthio); K15(iTRAQ4plex)	5.287	93.8	91	6.43	2	989.927	1978.85	-0.7	18.51
										HYCNHNEDAGVTCSDGSDLELR	2	344179112	N-Term(iTRAQ4plex); C3(Methylthio); C13(Methylthio)	0.962		44	5.08	3	891.031	2671.08	0.83	30.4
9966885	CD248	endosialin precursor [Homo sapiens]	1.59	1	1	1	2	0.727	0
										VDSLVGAGPASR	2	9966885	N-Term(iTRAQ4plex)	1.375		53	3.63	2	636.855	1272.7	0.6	15.2
321400142	CD44	CD44 antigen isoform 8 precursor [Homo sapiens]	18.71	8	4	4	29	1.756	8.6
										ALSIGFETCR	2	321400142	N-Term(iTRAQ4plex); C9(Methylthio)	4.515		39	3.76	2	643.822	1286.64	0.5	33.46
										FAGVFHVEK	9	321400142	N-Term(iTRAQ4plex); K9(iTRAQ4plex)	0.582	10.1	62	3.24	2	661.379	1321.75	-0.23	27.47
										YGFIEGHVVIPR	16	321400142	N-Term(iTRAQ4plex)	0.558	5.6	76	4.94	2	765.932	1530.86	1.08	42.21
										TNPEDIYPSNPTDDDVSSGSSSER	2	321400142	N-Term(iTRAQ4plex)	0.523		46	3.08	2	1357.1	2713.19	0.95	25.91
10835143	CD55	complement decay-accelerating factor isoform 1 preproprotein [Homo sapiens]	4.46	2	2	2	4	0.106	7.6
										LTCLQNLK	2	10835143	N-Term(iTRAQ4plex); C3(Methylthio); K8(iTRAQ4plex)	9.953		61	3.62	2	633.862	1266.72	0.49	35.36
										WSTAVEFCK	2	10835143	N-Term(iTRAQ4plex); C8(Methylthio); K9(iTRAQ4plex)	8.984		60	3.07	2	702.849	1404.69	0.65	41.41
5174411	CD5L	CD5 antigen-like precursor [Homo sapiens]	4.03	1	1	1	2	0.25	0
										CSGEEQSLEQCQHR	2	5174411	N-Term(iTRAQ4plex); C1(Methylthio); C11(Methylthio)	3.998		45	6.96	3	623.921	1869.75	0.57	28.43
4757960	CDH1	cadherin-1 preproprotein [Homo sapiens]	6.8	1	4	4	5	0.539	73.4
										NTGVISVVTTGLDR	2	4757960	N-Term(iTRAQ4plex)	1.255		60	4.28	2	788.445	1575.88	0.81	33.47
										AELDREDFEHVK	1	4757960	N-Term(iTRAQ4plex); K12(iTRAQ4plex)	0.929			3.5	3	592.644	1775.92	1.11	18.71
										GQVPENEANVVITTLK	1	4757960	N-Term(iTRAQ4plex); K16(iTRAQ4plex)	3.042			3.96	3	667.381	2000.13	1.12	37.8
										DTANWLEINPDTGAISTR	1	4757960	N-Term(iTRAQ4plex)	2.746			3.47	3	706.693	2118.07	3.16	42.99
16306532	CDH11	cadherin-11 preproprotein [Homo sapiens]	2.64	1	2	2	2	0.78	19.6
										VEAANVHIDPK	1	16306532	N-Term(iTRAQ4plex); K11(iTRAQ4plex)	1.126			3.43	3	494.283	1480.84	-0.62	15.03
										EEYHVVIQAK	1	16306532	N-Term(iTRAQ4plex); K10(iTRAQ4plex)	1.462			3.32	3	501.952	1503.84	0.79	17.29
4502719	CDH13	cadherin-13 isoform 1 preproprotein [Homo sapiens]	9.4	6	5	5	9	0.529	31.4
										INENTGSVSVTR	2	4502719	N-Term(iTRAQ4plex)	1.79		59	3.65	2	710.88	1420.75	0.59	12.16
										GDIVTVVSPALLDR	2	4502719	N-Term(iTRAQ4plex)	1.891		55	4.49	2	799.968	1598.93	3.77	44.19
										SIVVSPILIPENQR	2	4502719	N-Term(iTRAQ4plex)	1.538		88	3.99	2	855.009	1709.01	1.72	37.28
										TPHAEDMAELVIVGGK	2	4502719	N-Term(iTRAQ4plex); K16(iTRAQ4plex)	2.882		51	3.83	3	652.356	1955.05	0.66	40.04
										VNSDGGLVALR	1	4502719	N-Term(iTRAQ4plex)	2.354			2.99	2	622.859	1244.71	1.83	17.14
166362713	CDH5	cadherin-5 preproprotein [Homo sapiens]	9.69	1	6	6	19	0.954	64.7
										YEIVVEAR	2	166362713	N-Term(iTRAQ4plex)	1.274		38	3.29	2	561.817	1122.63	0.03	20.57
										YTFVVPEDTR	2	166362713	N-Term(iTRAQ4plex)	1.173		46	3.8	2	685.858	1370.71	0.83	25.53
										GKEYFAIDNSGR	2	166362713	N-Term(iTRAQ4plex); K2(iTRAQ4plex)	0.457		40	4.73	3	548.958	1644.86	-0.15	16.31
										VHFLPVVISDNGMPSR	2	166362713	N-Term(iTRAQ4plex)	4.656		40	3.93	3	638.013	1912.03	1.32	43.68
										KPLIGTVLAMDPDAAR	4	166362713	N-Term(iTRAQ4plex); K1(iTRAQ4plex)	1.936	43.6	63	4.55	3	652.711	1956.12	0.21	47.63
										KPLIGTVLAMDPDAAR	6	166362713	N-Term(iTRAQ4plex); K1(iTRAQ4plex); M10(Oxidation)	0.752	20	62	6.25	3	658.043	1972.12	0.62	36.16
										VHDVNDNWPVFTHR	1	166362713	N-Term(iTRAQ4plex)	0.458			3.73	4	470.74	1879.94	2.45	29.78
4826673	CDH6	cadherin-6 preproprotein [Homo sapiens]	1.65	1	1	1	3	0.625	15.7
										TPESSPPGTPIGR	3	4826673	N-Term(iTRAQ4plex)	1.599	15.7	61	3.42	2	720.385	1439.76	1.2	12.43
29029550	CECR1	adenosine deaminase CECR1 isoform a precursor [Homo sapiens]	13.31	2	6	6	12	2.359	49.8
										IGHGFALSK	2	29029550	N-Term(iTRAQ4plex); K9(iTRAQ4plex)	0.404		41	2.85	2	609.366	1217.72	-0.37	18.86
										NTFMEIWK	2	29029550	N-Term(iTRAQ4plex); K8(iTRAQ4plex)	0.823	25.3	40	3.3	2	678.866	1356.72	1.35	45.99
										SKDVAVIAESIR	2	29029550	N-Term(iTRAQ4plex); K2(iTRAQ4plex)	0.677		36	3.68	3	525.981	1575.93	-1.4	28.11
										FVETHPEFIGIK	3	29029550	N-Term(iTRAQ4plex); K12(iTRAQ4plex)	0.36	13.3	54	3.91	2	852.983	1704.96	1.42	38.85
										LLPVYELSGEHHDEEWSVK	2	29029550	N-Term(iTRAQ4plex); K19(iTRAQ4plex)	0.362	23.9		5.53	4	639.58	2555.3	-0.94	47.4
										SQVFNILR	1	29029550	N-Term(iTRAQ4plex)	0.875			2.92	2	560.833	1120.66	-0.17	26.88
67782358	CFB	complement factor B preproprotein [Homo sapiens]	40.58	1	30	30	552	0.864	39.8
										VSVGGEK	5	67782358	N-Term(iTRAQ4plex); K7(iTRAQ4plex)	0.934	6.2	45		2	482.289	963.572	0.37	10.79
										DLLYIGK	9	67782358	N-Term(iTRAQ4plex); K7(iTRAQ4plex)	1.305	20.1	43	3.15	2	555.345	1109.68	1.05	23.9
										DISEVVTPR	46	67782358	N-Term(iTRAQ4plex)	1.374	9.1	53	3.47	2	580.326	1159.64	-0.21	17.2
										ISVIRPSK	9	67782358	N-Term(iTRAQ4plex); K8(iTRAQ4plex)	1.021	7.2	47	3.08	2	594.39	1187.77	0.28	14.02
										LQDEDLGFL	18	67782358	N-Term(iTRAQ4plex)	1.494	19.8	83		2	597.312	1193.62	0.13	51.64
										KEVYIK	4	67782358	N-Term(iTRAQ4plex); K1(iTRAQ4plex); K6(iTRAQ4plex)	0.817	10.5	34		3	404.595	1211.77	-0.76	22.84
										STGSWSTLK	15	67782358	N-Term(iTRAQ4plex); K9(iTRAQ4plex)	1.194	15.6	61	3.96	2	627.851	1254.69	1.29	16.49
										VASYGVKPR	4	67782358	N-Term(iTRAQ4plex); K7(iTRAQ4plex)	1.061	0	37	3.51	1	1264.76	1264.76	-0.59	9.95
										CLVNLIEK	4	67782358	N-Term(iTRAQ4plex); C1(Methylthio); K8(iTRAQ4plex)	21.728	94.6	54	3.85	2	633.364	1265.72	0.1	40.77
										DNEQHVFK	5	67782358	N-Term(iTRAQ4plex); K8(iTRAQ4plex)	1.173	9	51	3.64	2	652.846	1304.68	0.48	8.96
										ALFVSEEEK	6	67782358	N-Term(iTRAQ4plex); K9(iTRAQ4plex)	1.462	4	60	4.01	2	670.372	1339.74	0.81	18.87
										GDSGGPLIVHK	56	67782358	N-Term(iTRAQ4plex); K11(iTRAQ4plex)	1.029	17.4	71	4.84	1	1367.79	1367.79	-0.53	12.11
										DAQYAPGYDK	6	67782358	N-Term(iTRAQ4plex); K10(iTRAQ4plex)	1.398	20.2	55	3.88	2	708.357	1415.71	1.62	10.79
										EELLPAQDIK	17	67782358	N-Term(iTRAQ4plex); K10(iTRAQ4plex)	1.251	3.4	62	4.37	2	722.42	1443.83	1.43	25.4
										LEDSVTYHCSR	49	67782358	N-Term(iTRAQ4plex); C9(Methylthio)	8.025	48.4	53	5.08	2	750.341	1499.68	0.77	23.73
										VKDISEVVTPR	33	67782358	N-Term(iTRAQ4plex); K2(iTRAQ4plex)	0.227	30.9	51	4.48	2	765.96	1530.91	1.55	23.08
										YGLVTYATYPK	25	67782358	N-Term(iTRAQ4plex); K11(iTRAQ4plex)	0.913	8.5	65	5.09	2	782.438	1563.87	1.42	32.22
										KDNEQHVFK	4	67782358	N-Term(iTRAQ4plex); K1(iTRAQ4plex); K9(iTRAQ4plex)	0.958	11.6	43	3.35	2	788.944	1576.88	0.54	17.13
										LPPTTTCQQQK	23	67782358	N-Term(iTRAQ4plex); C7(Methylthio); K11(iTRAQ4plex)	10.019	28.5	78	5.09	2	789.917	1578.83	3.45	16.15
										EKLQDEDLGFL	16	67782358	N-Term(iTRAQ4plex); K2(iTRAQ4plex)	0.652	15.2	56	3.94	2	797.935	1594.86	3.53	37.88
										ALFVSEEEKK	21	67782358	N-Term(iTRAQ4plex); K9(iTRAQ4plex); K10(iTRAQ4plex)	0.7	11.1	67	4.52	2	806.47	1611.93	1.12	17.3
										QLNEINYEDHK	34	67782358	N-Term(iTRAQ4plex); K11(iTRAQ4plex)	1.091	9	77	6.6	2	845.937	1690.87	1.69	14.58
										VSEADSSNADWVTK	18	67782358	N-Term(iTRAQ4plex); K14(iTRAQ4plex)	1.246	7.6	113	6.15	2	898.95	1796.89	1.23	21.14
										FLCTGGVSPYADPNTCR	31	67782358	N-Term(iTRAQ4plex); C3(Methylthio); C16(Methylthio)	61.328	434.5	88	6.34	3	679.633	2036.89	1.85	46.43
										EAGIPEFYDYDVALIK	50	67782358	N-Term(iTRAQ4plex); K16(iTRAQ4plex)	1.088	6.7	87	5.8	2	1066.06	2131.12	-0.36	55.62
										KEAGIPEFYDYDVALIK	24	67782358	N-Term(iTRAQ4plex); K1(iTRAQ4plex); K17(iTRAQ4plex)	0.594	26.9	86	7.5	3	801.779	2403.32	2.16	53.65
										WSGQTAICDNGAGYCSNPGIPIGTR	5	67782358	N-Term(iTRAQ4plex); C8(Methylthio); C15(Methylthio)	2.127		124	5.52	2	1387.62	2774.23	-0.28	53.2
										LLQEGQALEYVCPSGFYPYPVQTR	10	67782358	N-Term(iTRAQ4plex); C12(Methylthio)	13.854	110.5	76	4.08	3	983.487	2948.44	0.2	76.72
										HVIILMTDGLHNMGGDPITVIDEIR	2	67782358	N-Term(iTRAQ4plex); M6(Oxidation); M13(Oxidation)	2.039	63.1		3.86	3	979.176	2935.51	-0.57	52.2
										YGQTIRPICLPCTEGTTR	3	67782358	N-Term(iTRAQ4plex); C9(Methylthio); C12(Methylthio)	34.341	236.7		5.07	2	1123.04	2245.07	0.3	42.68
42544239	CFD	complement factor D preproprotein [Homo sapiens]	46.25	1	8	8	95	1.093	140.4
										ATLGPAVRPLPWQR	3	42544239	N-Term(iTRAQ4plex)	0.635	24	64	4	2	853.504	1706	1.16	39.43
										RPDSLQHVLLPVLDR	34	42544239	N-Term(iTRAQ4plex)	0.557	70.4	58	5.98	3	634.707	1902.11	0.83	45.08
										VQVLLGAHSLSQPEPSK	12	42544239	N-Term(iTRAQ4plex); K17(iTRAQ4plex)	1.815	29.4	106	7.67	2	1039.6	2078.18	-0.36	36.48
										GDSGGPLVCGGVLEGVVTSGSR	12	42544239	N-Term(iTRAQ4plex); C9(Methylthio)	13.149	9.1	157	6.38	2	1097.04	2193.08	-0.07	59.81
										VQVLLGAHSLSQPEPSKR	13	42544239	N-Term(iTRAQ4plex); K17(iTRAQ4plex)	0.479	21.2	75	6.89	3	745.433	2234.28	-0.8	27.78
										DVAPGTLCDVAGWGIVNHAGR	6	42544239	N-Term(iTRAQ4plex); C8(Methylthio)	43.512	180.3	74	8.81	3	766.714	2298.13	1.61	52.98
										VDRDVAPGTLCDVAGWGIVNHAGR	8	42544239	N-Term(iTRAQ4plex); C11(Methylthio)	1.307	407.9	80	6.3	3	890.113	2668.32	1.15	55.52
										AVPHPDSQPDTIDHDLLLLQLSEK	7	42544239	N-Term(iTRAQ4plex); K24(iTRAQ4plex)	1.159	22.4	57	6.32	4	743.151	2969.58	0.44	51.56
62739186	CFH	complement factor H isoform a precursor [Homo sapiens]	51.99	2	49	53	835	0.33	205.2
										LEYPTCAK	1	118442839;62739186	N-Term(iTRAQ4plex); C6(Methylthio); K8(iTRAQ4plex)			42		2	629.827	1258.65	3.97	19.62
										CLHPCVISR	3	118442839;62739186	N-Term(iTRAQ4plex); C1(Methylthio); C5(Methylthio)			31	3.29	2	632.302	1263.6	0.5	31.87
										EIMENYNIALR	19	118442839;62739186	N-Term(iTRAQ4plex)			61	4.57	3	503.933	1509.78	-0.55	30.32
										EIMENYNIALR	8	118442839;62739186	N-Term(iTRAQ4plex); M3(Oxidation)			61	4.79	3	509.265	1525.78	0.22	23.96
										RPYFPVAVGK	38	262231791;62739186	N-Term(iTRAQ4plex); K10(iTRAQ4plex)			64	4.89	3	474.622	1421.85	0.05	24.77
										CVEISCK	5	62739186	N-Term(iTRAQ4plex); C1(Methylthio); C6(Methylthio); K7(iTRAQ4plex)	127.319	320.5	41	3.07	2	581.272	1161.54	-0.83	25.38
										IDVHLVPDR	32	62739186	N-Term(iTRAQ4plex)	1.076	7.5	47	3.98	2	604.35	1207.69	1.31	27.25
										NDFTWFK	17	62739186	N-Term(iTRAQ4plex); K7(iTRAQ4plex)	1.813	6.8	44	3.26	2	623.329	1245.65	0.71	45.28
										IVSSAMEPDR	16	62739186	N-Term(iTRAQ4plex)	3.454	31.1	52	3.77	2	624.823	1248.64	0.67	14.47
										EYHFGQAVR	10	62739186	N-Term(iTRAQ4plex)	3.574	9.9	61	3.97	1	1250.64	1250.64	1.49	12.91
										FVCNSGYK	16	62739186	N-Term(iTRAQ4plex); C3(Methylthio); K8(iTRAQ4plex)	6.905	82.1	50	3.37	2	626.31	1251.61	1.53	17.97
										IVSSAMEPDR	1	62739186	N-Term(iTRAQ4plex); M6(Oxidation)	3.209		37		2	632.82	1264.63	0.15	10.55
										EFDHNSNIR	4	62739186	N-Term(iTRAQ4plex)	1.285	9.9	42	3.97	2	638.314	1275.62	0.52	8.66
										SLGNVIMVCR	7	62739186	N-Term(iTRAQ4plex); C9(Methylthio)	20.419	50.6	68	4.72	2	641.334	1281.66	1.04	42.09
										SLGNVIMVCR	4	62739186	N-Term(iTRAQ4plex); M7(Oxidation); C9(Methylthio)	6.68	7	56	3.3	2	649.331	1297.66	0.53	33.1
										GEWVALNPLR	2	62739186	N-Term(iTRAQ4plex)	2.794		46	4.1	2	649.871	1298.73	0.3	33.82
										LSYTCEGGFR	7	62739186	N-Term(iTRAQ4plex); C5(Methylthio)	4.489	41	45	3.96	2	661.803	1322.6	0.5	28.18
										HGGLYHENMR	1	62739186	N-Term(iTRAQ4plex)	0.886		35		3	453.223	1357.66	0.37	17.15
										TGDEITYQCR	11	62739186	N-Term(iTRAQ4plex); C9(Methylthio)	5.963	76	51	3.8	2	688.31	1375.61	1.06	23
										CTSTGWIPAPR	4	62739186	N-Term(iTRAQ4plex); C1(Methylthio)	13.648	67.9	57	4.05	2	689.84	1378.67	0.04	28.21
										WSHPPSCIK	15	62739186	N-Term(iTRAQ4plex); C7(Methylthio); K9(iTRAQ4plex)	8.129	130.9	49	3.43	2	694.858	1388.71	2.28	24.41
										CNMGYEYSER	4	62739186	N-Term(iTRAQ4plex); C1(Methylthio)	12.047	1268.3	57	4	2	721.287	1441.57	-0.6	16.78
										SCDIPVFMNAR	18	62739186	N-Term(iTRAQ4plex); C2(Methylthio)	7.127	37.4	54	4.05	2	721.839	1442.67	0.37	43.23
										CNMGYEYSER	1	62739186	N-Term(iTRAQ4plex); C1(Methylthio); M3(Oxidation)	7.003		39		2	729.287	1457.57	3.32	13.58
										SCDIPVFMNAR	8	62739186	N-Term(iTRAQ4plex); C2(Methylthio); M8(Oxidation)	3.947	11.3	48	3.54	2	729.837	1458.67	0.25	31.69
										CLPVTAPENGK	4	62739186	N-Term(iTRAQ4plex); C1(Methylthio); K11(iTRAQ4plex)	178.829	40639.1	70	3.65	2	731.886	1462.77	1.2	17.53
										IDVHLVPDRK	4	62739186	N-Term(iTRAQ4plex); K10(iTRAQ4plex)	0.424	9.8	64	3.85	2	740.449	1479.89	1.97	19.58
										SSQESYAHGTK	12	62739186	N-Term(iTRAQ4plex); K11(iTRAQ4plex)	1.308	7.8	90	5.19	3	494.919	1482.74	-0.22	5.81
										WQSIPLCVEK	3	62739186	N-Term(iTRAQ4plex); C7(Methylthio); K10(iTRAQ4plex)	4.811	27.3	43	3.48	2	768.912	1536.82	0.96	40.47
										DGWSAQPTCIK	5	62739186	N-Term(iTRAQ4plex); C9(Methylthio); K11(iTRAQ4plex)	6.276	106	59	5.22	2	770.382	1539.76	1.26	22.76
										KGEWVALNPLR	47	62739186	N-Term(iTRAQ4plex); K1(iTRAQ4plex)	1.068	19.4	71	5.58	3	524.315	1570.93	0.69	37.03
										EGWIHTVCINGR	6	62739186	N-Term(iTRAQ4plex); C8(Methylthio)	4.546	31	54	4.53	2	787.889	1574.77	0.68	38.36
										TKNDFTWFK	11	62739186	N-Term(iTRAQ4plex); K2(iTRAQ4plex); K9(iTRAQ4plex)	0.166	12.7	46	4.33	2	809.953	1618.9	2.15	34.2
										SPDVINGSPISQK	8	62739186	N-Term(iTRAQ4plex); K13(iTRAQ4plex)	3.507	34	87	5.31	2	815.457	1629.91	0.99	20.53
										SSNLIILEEHLK	70	62739186	N-Term(iTRAQ4plex); K12(iTRAQ4plex)	1.289	13.5	89	5.66	2	842.499	1683.99	1.13	40.67
										CFEGFGIDGPAIAK	9	62739186	N-Term(iTRAQ4plex); C1(Methylthio); K14(iTRAQ4plex)	8.238	193.2	84	6.24	2	879.945	1758.88	1.19	42.97
										SIDVACHPGYALPK	28	62739186	N-Term(iTRAQ4plex); C6(Methylthio); K14(iTRAQ4plex)	6.752	61.2	82	6.22	2	902.971	1804.94	1.44	37.09
										WSSPPQCEGLPCK	2	62739186	N-Term(iTRAQ4plex); C7(Methylthio); C12(Methylthio); K13(iTRAQ4plex)	10.408		46	4.85	2	906.413	1811.82	-0.22	38.61
										CTLKPCDYPDIK	23	62739186	N-Term(iTRAQ4plex); C1(Methylthio); K4(iTRAQ4plex); C6(Methylthio); K12(iTRAQ4plex)	16.625	181.6	53	4.83	2	960.477	1919.95	-0.27	39.05
										SCDNPYIPNGDYSPLR	13	62739186	N-Term(iTRAQ4plex); C2(Methylthio)	5.224	34.8	61	4.84	2	1000.95	2000.9	-0.38	45.96
										AQTTVTCMENGWSPTPR	2	62739186	N-Term(iTRAQ4plex); C7(Methylthio)	15.295		74	5.89	2	1034.97	2068.94	-0.88	32.41
										AQTTVTCMENGWSPTPR	2	62739186	N-Term(iTRAQ4plex); C7(Methylthio); M8(Oxidation)	2.791		34	4.15	3	695.649	2084.93	0.16	24.63
										LGYVTADGETSGSITCGK	69	62739186	N-Term(iTRAQ4plex); C16(Methylthio); K18(iTRAQ4plex)	4.182	51.4	144	6.6	2	1047.01	2093.01	-1.59	40.58
										DTSCVNPPTVQNAYIVSR	20	62739186	N-Term(iTRAQ4plex); C4(Methylthio)	3.011	74.3	81	5.84	2	1077.53	2154.04	-0.48	37.37
										EEYGHSEVVEYYCNPR	5	62739186	N-Term(iTRAQ4plex); C13(Methylthio)	3.537	213.8	98	6.68	2	1082.47	2163.92	-0.05	39.99
										CYFPYLENGYNQNHGR	11	62739186	N-Term(iTRAQ4plex); C1(Methylthio)	72.06	78.6	75	7.37	2	1082.98	2164.94	-0.27	49.76
										EQVQSCGPPPELLNGNVK	2	62739186	N-Term(iTRAQ4plex); C6(Methylthio); K18(iTRAQ4plex)	7.759		55	7.62	3	748.386	2243.14	0.88	30.25
										TDCLSLPSFENAIPMGEK	30	62739186	N-Term(iTRAQ4plex); C3(Methylthio); K18(iTRAQ4plex)	9.351	31.7	81	6.4	2	1143.56	2286.11	0.57	60.47
										AVYTCNEGYQLLGEINYR	2	62739186	N-Term(iTRAQ4plex); C5(Methylthio)	6.778		114	4.73	2	1148.55	2296.09	-0.18	55.27
										TDCLSLPSFENAIPMGEK	10	62739186	N-Term(iTRAQ4plex); C3(Methylthio); M15(Oxidation); K18(iTRAQ4plex)	3.176	92.7	70	5.34	2	1151.55	2302.1	-0.83	53.07
										IEGDEEMHCSDDGFWSK	8	62739186	N-Term(iTRAQ4plex); C9(Methylthio); K17(iTRAQ4plex)	10.195	54	59	4.96	3	773.658	2318.96	-0.52	41.24
										IEGDEEMHCSDDGFWSK	10	62739186	N-Term(iTRAQ4plex); M7(Oxidation); C9(Methylthio); K17(iTRAQ4plex)	5.703	67.6	61	5.93	2	1167.98	2334.95	-1.89	34.36
										IVSSAMEPDREYHFGQAVR	31	62739186	N-Term(iTRAQ4plex)	0.754	12.5	79	5.59	4	584.795	2336.16	-0.04	28.11
										IVSSAMEPDREYHFGQAVR	15	62739186	N-Term(iTRAQ4plex); M6(Oxidation)	0.643	7.3	58	5.19	2	1176.58	2352.15	0.83	22.73
										ECDTDGWTNDIPICEVVK	33	62739186	N-Term(iTRAQ4plex); C2(Methylthio); C14(Methylthio); K18(iTRAQ4plex)	26.724	482.6	102	5.82	3	806.364	2417.08	1.97	71.31
										GDAVCTESGWRPLPSCEEK	16	62739186	N-Term(iTRAQ4plex); C5(Methylthio); C16(Methylthio); K19(iTRAQ4plex)	10.129	162.9	71	5.83	2	1222.55	2444.09	-0.51	46.73
										TKEEYGHSEVVEYYCNPR	27	62739186	N-Term(iTRAQ4plex); K2(iTRAQ4plex); C15(Methylthio)	2.725	183.8	93	6.87	2	1269.09	2537.17	0.12	32.2
										SSIDIENGFISESQYTYALK	10	62739186	N-Term(iTRAQ4plex); K20(iTRAQ4plex)	2.288	21.4	97	6.94	2	1277.15	2553.29	-2.35	47.71
										NTEILTGSWSDQTYPEGTQAIYK	27	62739186	N-Term(iTRAQ4plex); K23(iTRAQ4plex)	1.633	27.6	110	7.85	2	1445.72	2890.44	0.81	41.63
										RPCGHPGDTPFGTFTLTGGNVFEYGVK	6	62739186	N-Term(iTRAQ4plex); C3(Methylthio); K27(iTRAQ4plex)	0.949	108.1	52	5.47	4	797.895	3188.56	0.97	61.54
										SPPEISHGVVAHMSDSYQYGEEVTYK	1	62739186	N-Term(iTRAQ4plex); K26(iTRAQ4plex)	0.471			7.49	4	800.389	3198.53	1.12	34.64
										IIYKENER	1	62739186	N-Term(iTRAQ4plex); K4(iTRAQ4plex)	0.125			3.07	2	676.893	1352.78	0.35	10.71
118442839	CFHR1	complement factor H-related protein 1 precursor [Homo sapiens]	24.85	1	1	8	54	0.086	0
										TGESAEFVCK	2	118442839	N-Term(iTRAQ4plex); C9(Methylthio); K10(iTRAQ4plex)	11.646		59	4.6	2	702.841	1404.68	0.91	17.29
										ITCTEEGWSPTPK	2	118442839;13540563	N-Term(iTRAQ4plex); C3(Methylthio); K13(iTRAQ4plex)			56	4.13	2	891.937	1782.87	1.73	30.53
										GWSTPPK	1	118442839;5031695	N-Term(iTRAQ4plex); K7(iTRAQ4plex)			36		2	530.805	1060.6	-0.14	12.73
										INHGILYDEEK	14	118442839;5031695	N-Term(iTRAQ4plex); K11(iTRAQ4plex)			87	5.24	2	809.937	1618.87	-0.2	17.28
										LQNNENNISCVER	4	118442839;5031695	N-Term(iTRAQ4plex); C10(Methylthio)			95	5.52	2	861.906	1722.8	1.36	19.91
										LEYPTCAK	1	118442839;62739186	N-Term(iTRAQ4plex); C6(Methylthio); K8(iTRAQ4plex)			42		2	629.827	1258.65	3.97	19.62
										CLHPCVISR	3	118442839;62739186	N-Term(iTRAQ4plex); C1(Methylthio); C5(Methylthio)			31	3.29	2	632.302	1263.6	0.5	31.87
										EIMENYNIALR	19	118442839;62739186	N-Term(iTRAQ4plex)			61	4.57	3	503.933	1509.78	-0.55	30.32
										EIMENYNIALR	8	118442839;62739186	N-Term(iTRAQ4plex); M3(Oxidation)			61	4.79	3	509.265	1525.78	0.22	23.96
5031695	CFHR2	complement factor H-related protein 2 precursor [Homo sapiens]	19.63	1	2	5	26	0.146	30.5
										GWSTPPK	1	118442839;5031695	N-Term(iTRAQ4plex); K7(iTRAQ4plex)			36		2	530.805	1060.6	-0.14	12.73
										INHGILYDEEK	14	118442839;5031695	N-Term(iTRAQ4plex); K11(iTRAQ4plex)			87	5.24	2	809.937	1618.87	-0.2	17.28
										LQNNENNISCVER	4	118442839;5031695	N-Term(iTRAQ4plex); C10(Methylthio)			95	5.52	2	861.906	1722.8	1.36	19.91
										LVYPSCEEK	4	5031695	N-Term(iTRAQ4plex); C6(Methylthio); K9(iTRAQ4plex)	8.366	24.3	57	3.44	2	701.354	1401.7	0.16	23.31
										ITCAEEGWSPTPK	3	5031695	N-Term(iTRAQ4plex); C3(Methylthio); K13(iTRAQ4plex)	3.056	162.1	68	4.67	2	876.931	1752.86	0.82	30.79
262231791	CFHR3	complement factor H-related protein 3 isoform 2 precursor [Homo sapiens]	9.67	2	1	2	42	0.546	0
										CYFPYLENGYNQNYGR	4	262231791	N-Term(iTRAQ4plex); C1(Methylthio)	1.831		69	4.22	2	1095.98	2190.95	-0.61	47.06
										RPYFPVAVGK	38	262231791;62739186	N-Term(iTRAQ4plex); K10(iTRAQ4plex)			64	4.89	3	474.622	1421.85	0.05	24.77
13540563	CFHR5	complement factor H-related protein 5 precursor [Homo sapiens]	5.27	1	1	2	6	0.461	33.1
										ITCTEEGWSPTPK	2	118442839;13540563	N-Term(iTRAQ4plex); C3(Methylthio); K13(iTRAQ4plex)			56	4.13	2	891.937	1782.87	1.73	30.53
										GECHVPILEANVDAQPK	4	13540563	N-Term(iTRAQ4plex); C3(Methylthio); K17(iTRAQ4plex)	2.169	33.1	55	5.76	3	718.703	2154.1	1.35	42.27
119392081	CFI	complement factor I preproprotein [Homo sapiens]	32.25	1	18	18	112	0.253	125.1
										LSCGVK	1	119392081	N-Term(iTRAQ4plex); C3(Methylthio); K6(iTRAQ4plex)	7.904		40		2	470.764	940.521	0.96	16.65
										TMFICK	5	119392081	N-Term(iTRAQ4plex); C5(Methylthio); K6(iTRAQ4plex)	4.587	22.6	43		2	538.781	1076.55	-0.03	35.83
										IVIEYVDR	7	119392081	N-Term(iTRAQ4plex)	1.461	1.6	38	3.06	2	575.833	1150.66	0.09	33.3
										YTHLSCDK	8	119392081	N-Term(iTRAQ4plex); C6(Methylthio); K8(iTRAQ4plex)	10.355	24.2	38	3.69	2	650.817	1300.63	-0.13	16.41
										CIEGTCVCK	3	119392081	N-Term(iTRAQ4plex); C1(Methylthio); C6(Methylthio); C8(Methylthio); K9(iTRAQ4plex)	16.674	166.4	51	3.67	2	691.29	1381.57	0.47	34.19
										SLECLHPGTK	9	119392081	N-Term(iTRAQ4plex); C4(Methylthio); K10(iTRAQ4plex)	3.101	19.4	54	3.75	2	709.873	1418.74	0.88	19.47
										SFPTYCQQK	2	119392081	N-Term(iTRAQ4plex); C6(Methylthio); K9(iTRAQ4plex)	2.052		33	3.53	2	718.355	1435.7	4.6	18.96
										VFSLQWGEVK	10	119392081	N-Term(iTRAQ4plex); K10(iTRAQ4plex)	2.15	11.6	62	4.57	2	740.925	1480.84	1.23	43.1
										KYTHLSCDK	2	119392081	N-Term(iTRAQ4plex); K1(iTRAQ4plex); C7(Methylthio); K9(iTRAQ4plex)	4.164		58	3.34	2	786.917	1572.83	1.2	28.21
										HGNTDSEGIVEVK	4	119392081	N-Term(iTRAQ4plex); K13(iTRAQ4plex)	1.401	6.7	53	5.13	2	836.942	1672.88	0.77	11.16
										VTYTSQEDLVEK	6	119392081	N-Term(iTRAQ4plex); K12(iTRAQ4plex)	3.281	39.5	108	5.53	2	850.454	1699.9	0.89	22.1
										AQLGDLPWQVAIK	7	119392081	N-Term(iTRAQ4plex); K13(iTRAQ4plex)	1.156	21.1	74	5.27	3	576.341	1727.01	-0.17	43.09
										GLETSLAECTFTK	6	119392081	N-Term(iTRAQ4plex); C9(Methylthio); K13(iTRAQ4plex)	6.387	22.8	72	6.53	2	867.439	1733.87	0.73	40.56
										VTYTSQEDLVEKK	2	119392081	N-Term(iTRAQ4plex); K12(iTRAQ4plex); K13(iTRAQ4plex)	1.003		38	4.85	3	658.038	1972.1	0.88	18.47
										EMECAGTYDGSIDACK	7	119392081	N-Term(iTRAQ4plex); C4(Methylthio); C15(Methylthio); K16(iTRAQ4plex)	10.936	42.8	110	5.8	2	1036.93	2072.85	5.12	38.54
										EMECAGTYDGSIDACK	7	119392081	N-Term(iTRAQ4plex); M2(Oxidation); C4(Methylthio); C15(Methylthio); K16(iTRAQ4plex)	11.051	271.9	97	5.18	2	1044.92	2088.83	0.62	30.58
										TMGYQDFADVVCYTQK	6	119392081	N-Term(iTRAQ4plex); C12(Methylthio); K16(iTRAQ4plex)	6.968	121.8	111	7	2	1102.01	2203.01	-0.66	48.48
										TMGYQDFADVVCYTQK	6	119392081	N-Term(iTRAQ4plex); M2(Oxidation); C12(Methylthio); K16(iTRAQ4plex)	3.307	0	66	6.41	2	1110.01	2219	-1.33	42.26
										EANVACLDLGFQQGADTQR	8	119392081	N-Term(iTRAQ4plex); C6(Methylthio)	4.627	71.6	103	8.21	2	1113.53	2226.04	1.44	44.27
										ACDGINDCGDQSDELCCK	6	119392081	N-Term(iTRAQ4plex); C2(Methylthio); C8(Methylthio); C16(Methylthio); C17(Methylthio); K18(iTRAQ4plex)	21.69	9	95	7.66	2	1180.92	2360.84	0.1	48.07
5031635	CFL1	cofilin-1 [Homo sapiens]	12.05	1	1	1	2	1.233	0
										EILVGDVGQTVDDPYATFVK	2	5031635	N-Term(iTRAQ4plex); K20(iTRAQ4plex)	0.811		85	5.76	3	818.773	2454.31	1.76	51.75
223671861	CFP	properdin precursor [Homo sapiens]	17.7	1	6	6	23	0.582	72.9
										SISCQEIPGQQSR	7	223671861	N-Term(iTRAQ4plex); C4(Methylthio)	3.103	22.3	64	5.08	2	811.891	1622.77	0.13	22.39
										HCYSIQHCPLK	5	223671861	N-Term(iTRAQ4plex); C2(Methylthio); C8(Methylthio); K11(iTRAQ4plex)	1.717	72.9	46	5.65	3	570.274	1708.81	2.87	27.34
										YPPTVSMVEGQGEK	4	223671861	N-Term(iTRAQ4plex); K14(iTRAQ4plex)	1.539	7.7	72	4.62	2	905.469	1809.93	1.1	20.33
										TCNHPVPQHGGPFCAGDATR	4	223671861	N-Term(iTRAQ4plex); C2(Methylthio); C14(Methylthio)	1.802	84.2	44	6.63	4	576.002	2300.99	-1.34	19.76
										RPCLHVPACKDPEEEEL	2	223671861	N-Term(iTRAQ4plex); C3(Methylthio); C9(Methylthio); K10(iTRAQ4plex)	0.994	52.8		4.34	3	782.372	2345.1	0.57	40.19
										LCTPLLPK	1	223671861	N-Term(iTRAQ4plex); C2(Methylthio); K8(iTRAQ4plex)	2.038			2.86	2	609.863	1218.72	-0.8	37.28
153251229	CHAD	chondroadherin precursor [Homo sapiens]	6.96	1	2	2	4	0.573	14.9
										SIPDNAFQSFGR	2	153251229	N-Term(iTRAQ4plex)	1.578		60	3.99	2	741.877	1482.75	0.63	28.04
										FSDGAFLGVTTLK	2	153251229	N-Term(iTRAQ4plex); K13(iTRAQ4plex)	1.928		71	5.17	2	822.467	1643.93	1.63	38.8
4502805	CHGA	chromogranin-A preproprotein [Homo sapiens]	5.03	1	1	1	2	0.462	0
										SEALAVDGAGKPGAEEAQDPEGK	2	4502805	N-Term(iTRAQ4plex); K11(iTRAQ4plex); K23(iTRAQ4plex)	2.163		43	4.65	4	665.344	2658.35	-1.6	19.01
144226251	CHI3L1	chitinase-3-like protein 1 precursor [Homo sapiens]	28.46	1	9	9	52	1.025	50.7
										LVMGIPTFGR	5	144226251	N-Term(iTRAQ4plex)	0.765	2.8	45	3.46	2	617.859	1234.71	0.29	42.35
										QHFTTLIK	5	144226251	N-Term(iTRAQ4plex); K8(iTRAQ4plex)	1.045	3.5	66	3.71	2	638.387	1275.77	0.72	16.41
										QLLLSAALSAGK	2	144226251	N-Term(iTRAQ4plex); K12(iTRAQ4plex)	0.976		43	4.18	3	487.307	1459.91	-0.64	33.43
										EGDGSCFPDALDR	5	144226251	N-Term(iTRAQ4plex); C6(Methylthio)	1.737	22.4	53	4.43	2	786.334	1571.66	1.48	28.62
										DKQHFTTLIK	4	144226251	N-Term(iTRAQ4plex); K2(iTRAQ4plex); K10(iTRAQ4plex)	0.382	36.8	44	4.26	2	831.999	1662.99	0.04	16.66
										TLLSVGGWNFGSQR	4	144226251	N-Term(iTRAQ4plex)	1.675	94.1	51	4.92	2	833.445	1665.88	0.37	43.19
										FSNTDYAVGYMLR	6	144226251	N-Term(iTRAQ4plex)	0.487	57.2	76	5.76	2	840.913	1680.82	1.12	37.95
										FSNTDYAVGYMLR	2	144226251	N-Term(iTRAQ4plex); M11(Oxidation)	0.357		49	4.2	2	848.911	1696.81	1.3	26.74
										GNQWVGYDDQESVK	2	144226251	N-Term(iTRAQ4plex); K14(iTRAQ4plex)	0.707		68	5.84	2	956.966	1912.92	-1.83	16.05
										SFTLASSETGVGAPISGPGIPGR	17	144226251	N-Term(iTRAQ4plex)	1.008	38	132	8.1	2	1151.62	2302.23	5.96	39.12
68533260	CHI3L2	chitinase-3-like protein 2 isoform c [Homo sapiens]	10.93	3	3	3	9	2.124	38.6
										LLLTAGVSAGR	2	68533260	N-Term(iTRAQ4plex)	0.471		43	3.24	2	601.373	1201.74	-0.38	25.5
										GFHPMVDSSTSR	5	68533260	N-Term(iTRAQ4plex)	0.366	7.9	56	3.72	3	488.907	1464.71	2.84	14.51
										GNQWVGYDDVK	2	68533260	N-Term(iTRAQ4plex); K11(iTRAQ4plex)	0.482		70	4.48	2	784.902	1568.8	1.06	21.19
358438315	CHL1	neural cell adhesion molecule L1-like protein isoform 3 precursor [Homo sapiens]	4.1	3	4	4	8	0.696	9.5
										TAVTANLDIR	2	358438315	N-Term(iTRAQ4plex)	1.523		58	3.83	2	609.354	1217.7	2.61	19.65
										DGNPFYFTDHR	3	358438315	N-Term(iTRAQ4plex)	1.484	4.7	72	3.58	2	756.853	1512.7	0.2	25.21
										VDKDTATLSWGLPK	2	358438315	N-Term(iTRAQ4plex); K3(iTRAQ4plex); K14(iTRAQ4plex)	0.664		41	6.42	3	655.046	1963.12	0.61	34.75
										IPNEGHISHFQGK	1	358438315	N-Term(iTRAQ4plex); K13(iTRAQ4plex)	0.336			5.47	4	438.742	1751.95	2.84	15.17
192449445	CILP	cartilage intermediate layer protein 1 preproprotein [Homo sapiens]	4.73	1	5	5	11	0.291	51.1
										IVGPLEVNVR	2	192449445	N-Term(iTRAQ4plex)	2.09		35	3.39	2	620.381	1239.75	0	26.76
										TFLVGNLEIR	2	192449445	N-Term(iTRAQ4plex)	2.953		48	3.95	2	653.386	1305.77	0.52	38.65
										ACEEAPPSAAHFR	4	192449445	N-Term(iTRAQ4plex); C2(Methylthio)	7.201	24.6	53	4.65	2	788.363	1575.72	0.83	21.16
										DRDQPNVSAACLEFK	2	192449445	N-Term(iTRAQ4plex); C11(Methylthio); K15(iTRAQ4plex)	3.558		39	4.8	3	676.336	2026.99	0.8	39.58
										FYQIEGDR	1	192449445	N-Term(iTRAQ4plex)	3.322			2.98	2	586.298	1171.59	2.22	16.38
145699139	CILP2	cartilage intermediate layer protein 2 precursor [Homo sapiens]	5.8	1	5	5	15	0.621	39.4
										LLESPATALGDIR	2	145699139	N-Term(iTRAQ4plex)	1.748		36	3.62	2	750.432	1499.86	1.21	40.18
										ECQGAPVTASHFR	4	145699139	N-Term(iTRAQ4plex); C2(Methylthio)	5.328	60.5	70	5.49	2	796.876	1592.74	1.02	20.73
										VEADKYEYNVVPFR	7	145699139	N-Term(iTRAQ4plex); K5(iTRAQ4plex)	1.313	3.8	63	4.26	3	673.026	2017.06	0.32	36.34
										DPERPGTSAACVEFK	1	145699139	N-Term(iTRAQ4plex); C11(Methylthio); K15(iTRAQ4plex)	10.931			3.36	3	647.653	1940.94	-0.22	27.39
										TLVTIMPQGSCR	1	145699139	N-Term(iTRAQ4plex); C11(Methylthio)	3.244			4.06	2	748.382	1495.76	0.8	32.29
156627579	CLEC3B	tetranectin precursor [Homo sapiens]	52.48	1	9	9	87	0.332	75.9
										MFEELK	6	156627579	N-Term(iTRAQ4plex); K6(iTRAQ4plex)	1.753	11.5	43		2	542.801	1084.6	-0.1	24.76
										KDVVNTK	1	156627579	N-Term(iTRAQ4plex); K1(iTRAQ4plex); K7(iTRAQ4plex)	1.219		32		3	412.594	1235.77	0.2	3.43
										CFLAFTQTK	2	156627579	N-Term(iTRAQ4plex); C1(Methylthio); K9(iTRAQ4plex)	10.628		53	3.36	2	696.867	1392.73	0.39	41.76
										TFHEASEDCISR	16	156627579	N-Term(iTRAQ4plex); C9(Methylthio)	9.541	64.8	58	6.05	2	792.849	1584.69	0.16	21.51
										EQQALQTVCLK	7	156627579	N-Term(iTRAQ4plex); C9(Methylthio); K11(iTRAQ4plex)	9.075	25.1	87	5.4	2	797.931	1594.85	0.85	32.37
										LDTLAQEVALLK	21	156627579	N-Term(iTRAQ4plex); K12(iTRAQ4plex)	2.305	16.5	88	6.25	2	801.49	1601.97	1.02	56.93
										TENCAVLSGAANGK	2	156627579	N-Term(iTRAQ4plex); C4(Methylthio); K14(iTRAQ4plex)	8.6		80	6.57	2	834.921	1668.84	4.08	18.11
										NWETEITAQPDGGK	4	156627579	N-Term(iTRAQ4plex); K14(iTRAQ4plex)	2.06	20.1	71	4.17	2	917.466	1833.93	1.86	27.08
										GGTLGTPQTGSENDALYEYLR	28	156627579	N-Term(iTRAQ4plex)	3.45	25.2	130	8.13	3	796.061	2386.17	2.29	41.75
4758012	CLTC	clathrin heavy chain 1 [Homo sapiens]	0.42	1	1	1	1	0.527	0
										AQILPIR	1	4758012	N-Term(iTRAQ4plex)	1.898		25		2	477.814	954.62	-1.29	22.81
355594753	CLU	clusterin preproprotein [Homo sapiens]	32.52	1	15	15	183	1.106	76.8
										SYQWK	1	355594753	N-Term(iTRAQ4plex); K5(iTRAQ4plex)	1.055		32		2	500.279	999.55	-0.27	15.44
										IDSLLENDR	2	355594753	N-Term(iTRAQ4plex)	1.65		47	3.97	2	609.826	1218.64	-0.5	21.79
										FMETVAEK	2	355594753	N-Term(iTRAQ4plex); K8(iTRAQ4plex)	1.059		44	3.16	2	621.836	1242.67	0.85	15.87
										KYNELLK	7	355594753	N-Term(iTRAQ4plex); K1(iTRAQ4plex); K7(iTRAQ4plex)	0.991	12	38	3.42	3	447.282	1339.83	0.19	30.09
										EIQNAVNGVK	2	355594753	N-Term(iTRAQ4plex); K10(iTRAQ4plex)	11.557		67	4.76	2	680.395	1359.78	0.01	14.05
										TLLSNLEEAK	6	355594753	N-Term(iTRAQ4plex); K10(iTRAQ4plex)	1.698	8.5	81	4.28	2	703.411	1405.82	0.71	33.39
										ELDESLQVAER	22	355594753	N-Term(iTRAQ4plex)	1.045	15	85	4.33	2	716.874	1432.74	1	25.82
										ASSIIDELFQDR	26	355594753	N-Term(iTRAQ4plex)	0.904	12.2	71	5.26	2	769.409	1537.81	8.56	59.09
										RELDESLQVAER	3	355594753	N-Term(iTRAQ4plex)	2.285	30	39	4.16	2	794.924	1588.84	0.26	17.64
										TLLSNLEEAKK	19	355594753	N-Term(iTRAQ4plex); K10(iTRAQ4plex); K11(iTRAQ4plex)	0.497	18	87	4.7	2	839.51	1678.01	1.17	32.99
										KTLLSNLEEAK	18	355594753	N-Term(iTRAQ4plex); K1(iTRAQ4plex); K11(iTRAQ4plex)	0.431	9.1	68	6.68	3	560.009	1678.01	0.62	31.68
										QQTHMLDVMQDHFSR	17	355594753	N-Term(iTRAQ4plex)	0.529	25.8	87	6.11	2	1008.98	2016.95	1.04	30.69
										LFDSDPITVTVPVEVSR	20	355594753	N-Term(iTRAQ4plex)	1.343	23	111	5.41	2	1009.55	2018.09	-0.44	56.2
										QQTHMLDVMQDHFSR	12	355594753	N-Term(iTRAQ4plex); M9(Oxidation)	0.566	41.4	67	7.31	2	1016.98	2032.94	-0.19	17.82
										EILSVDCSTNNPSQAK	8	355594753	N-Term(iTRAQ4plex); C7(Methylthio); K16(iTRAQ4plex)	7.368	24.5	91	6.67	2	1020.5	2040	1.03	28.71
										QQTHMLDVMQDHFSR	4	355594753	N-Term(iTRAQ4plex); M5(Oxidation); M9(Oxidation)	0.483	25.2	36	5.74	3	683.652	2048.94	1.42	12.92
										VTTVASHTSDSDVPSGVTEVVVK	14	355594753	N-Term(iTRAQ4plex); K23(iTRAQ4plex)	0.72	209.8	104	8.12	2	1301.69	2602.38	-0.22	23.2
21071039	CNDP1	beta-Ala-His dipeptidase precursor [Homo sapiens]	28.99	1	13	13	58	0.851	34.1
										FLFDTK	1	21071039	N-Term(iTRAQ4plex); K6(iTRAQ4plex)	1.359		39		2	529.81	1058.61	-0.69	24.29
										HLEDVFSK	7	21071039	N-Term(iTRAQ4plex); K8(iTRAQ4plex)	0.99	16.5	57	3.16	2	631.854	1262.7	1.51	19.86
										KPAITYGTR	1	21071039	N-Term(iTRAQ4plex); K1(iTRAQ4plex)	1.135		40		3	432.262	1294.77	-0.29	11
										WNYIEGTK	2	21071039	N-Term(iTRAQ4plex); K8(iTRAQ4plex)	1.404		40	3.07	2	649.855	1298.7	3.45	18.88
										EEILMHLWR	3	21071039	N-Term(iTRAQ4plex)	1.313	41.6	36	3.57	3	457.584	1370.74	0.91	48.39
										AIHLDLEEYR	8	21071039	N-Term(iTRAQ4plex)	0.986	10.6	53	3.86	3	468.253	1402.74	0.04	33.21
										TVFGTEPDMIR	2	21071039	N-Term(iTRAQ4plex); M9(Oxidation)	1.148		38	3.07	2	713.362	1425.72	0.58	22.5
										GNSYFMVEVK	2	21071039	N-Term(iTRAQ4plex); K10(iTRAQ4plex)	0.769		59	4.91	2	731.386	1461.77	0.34	27.15
										EWVAIESDSVQPVPR	8	21071039	N-Term(iTRAQ4plex)	1.211	7.7	86	5.43	2	928.489	1855.97	1.63	34.36
										GTVCFYGHLDVQPADR	4	21071039	N-Term(iTRAQ4plex); C4(Methylthio)	2.53	24.2	75	4.64	2	984.464	1967.92	-0.97	37.11
										GDGWLTDPYVLTEVDGK	11	21071039	N-Term(iTRAQ4plex); K17(iTRAQ4plex)	1.35	14.9	90	4.91	2	1077.05	2153.1	-0.3	54.47
										SVVLIPLGAVDDGEHSQNEK	6	21071039	N-Term(iTRAQ4plex); K20(iTRAQ4plex)	1.296	23.6	72	6.17	3	799.096	2395.27	0.57	43.44
										MFQEIVHK	3	21071039	N-Term(iTRAQ4plex); K8(iTRAQ4plex)	1.115	44.1		3.49	3	440.584	1319.74	-0.16	22.75
114205399	CNGB1	cyclic nucleotide-gated cation channel beta-1 isoform a [Homo sapiens]	0.64	1	1	1	4	1.522	32.9
										QMIFDMLK	4	114205399	N-Term(iTRAQ4plex); K8(iTRAQ4plex)	0.657	32.9	39		3	438.583	1313.73	11.13	27.57
28373119	CNTN1	contactin-1 isoform 2 precursor [Homo sapiens]	2.78	2	2	2	3	0.628	17.9
										HSIEVPIPR	1	28373119	N-Term(iTRAQ4plex)	1.413		39		3	397.904	1191.7	0.33	23.2
										TDGAAPNVAPSDVGGGGGR	2	28373119	N-Term(iTRAQ4plex)	1.796		106	4.99	2	899.945	1798.88	1.05	12.15
116008152	COL15A1	collagen alpha-1(XV) chain precursor [Homo sapiens]	0.5	1	1	1	2	0.254	0
										ADFQCFK	2	116008152	N-Term(iTRAQ4plex); C5(Methylthio); K7(iTRAQ4plex)	3.944		42	2.84	2	596.791	1192.57	0.68	39.37
100913220	COL16A1	collagen alpha-1(XVI) chain precursor [Homo sapiens]	0.69	1	1	1	1	0.489	0
										LGAAPVTQPTR	1	100913220	N-Term(iTRAQ4plex)	2.045		52		2	627.868	1254.73	0.57	12.55
110611233	COL18A1	collagen alpha-1(XVIII) chain isoform 2 precursor [Homo sapiens]	2.77	2	3	3	8	0.765	40.4
										LQDLYSIVR	4	110611233	N-Term(iTRAQ4plex)	1.306	5.4	37	3.54	2	625.865	1250.72	0.82	37.14
										GADFQCFQQAR	2	110611233	N-Term(iTRAQ4plex); C6(Methylthio)	4.843		45	4.69	2	730.831	1460.66	1.55	24.4
										TEAPSATGQASSLLGGR	2	110611233	N-Term(iTRAQ4plex)	0.802		48	4.14	2	873.961	1746.91	2.37	21.06
110349772	COL1A1	collagen alpha-1(I) chain preproprotein [Homo sapiens]	7.65	2	8	8	35	0.428	56.8
										ICVCDNGK	3	110349772	N-Term(iTRAQ4plex); C2(Methylthio); C4(Methylthio); K8(iTRAQ4plex)	6.981	113.8	48	3.1	2	616.281	1231.55	-0.09	27.11
										SLSQQIENIR	2	110349772	N-Term(iTRAQ4plex)	1.136		41	4.6	2	666.374	1331.74	-0.05	20.29
										DVWKPEPCR	6	110349772	N-Term(iTRAQ4plex); K4(iTRAQ4plex); C8(Methylthio)	5.567	74	37	3.13	2	732.374	1463.74	1.95	28.7
										GETGPAGPAGPVGPVGAR	8	110349772	N-Term(iTRAQ4plex)	2.723	3.6	92	6.78	3	564.304	1690.9	-0.37	14.06
										STGGISVPGPMGPSGPR	7	110349772	N-Term(iTRAQ4plex)	1.98	13.6	83	4.8	2	849.443	1697.88	1.54	24.62
										STGGISVPGPMGPSGPR	4	110349772	N-Term(iTRAQ4plex); M11(Oxidation)	1.371	26.7	70	3.45	2	857.441	1713.87	1.65	16.62
										SGDRGETGPAGPAGPVGPVGAR	2	110349772	N-Term(iTRAQ4plex)	0.712		50	6.62	3	702.699	2106.08	0.84	12.9
										NCPGAEVPEGECCPVCPDGSESPTDQETTGVEGPK	2	110349772	N-Term(iTRAQ4plex); C2(Methylthio); C12(Methylthio); C13(Methylthio); C16(Methylthio); K35(iTRAQ4plex)	2.581		53	3.62	3	1330.87	3990.59	1.05	56.48
										DRDLEVDTTLK	1	110349772	N-Term(iTRAQ4plex); K11(iTRAQ4plex)	0.917			4.53	3	531.629	1592.87	-1.14	18.49
48762934	COL1A2	collagen alpha-2(I) chain precursor [Homo sapiens]	3.59	1	3	3	14	0.667	25.3
										GVGLGPGPMGLMGPR	2	48762934	N-Term(iTRAQ4plex); M9(Oxidation)	1.214		81	3.19	2	778.416	1555.82	2.42	26.18
										GETGPSGPVGPAGAVGPR	8	48762934	N-Term(iTRAQ4plex)	1.457	6.4	89	7	3	569.637	1706.9	0.43	13.87
										SLNNQIETLLTPEGSR	4	48762934	N-Term(iTRAQ4plex)	1.985	16.8	73	5.7	2	958.514	1916.02	-0.15	42.52
4502951	COL3A1	collagen alpha-1(III) chain preproprotein [Homo sapiens]	3.96	1	5	5	11	0.377	107.1
										FCHPELK	1	4502951	N-Term(iTRAQ4plex); C2(Methylthio); K7(iTRAQ4plex)	3.419		35		2	604.315	1207.62	1.04	22.05
										LMGSNEGEFK	4	4502951	N-Term(iTRAQ4plex); K10(iTRAQ4plex)	1.926	9.8	77	4.19	2	700.361	1399.71	1.16	18.04
										FTYTVLEDGCTK	2	4502951	N-Term(iTRAQ4plex); C10(Methylthio); K12(iTRAQ4plex)	5.863		72	4.78	2	855.921	1710.84	1.68	35.89
										SVNGQIESLISPDGSR	2	4502951	N-Term(iTRAQ4plex)	1.13		40	4.06	2	901.957	1802.91	-16.91	37.92
										SGEYWVDPNQGCK	2	4502951	N-Term(iTRAQ4plex); C12(Methylthio); K13(iTRAQ4plex)	10.35		78	4.42	2	908.916	1816.83	0.98	24.51
89142730	COL4A3	collagen alpha-3(IV) chain precursor [Homo sapiens]	0.6	1	1	1	2	0.155	0
										ASPFLECHGR	2	89142730	N-Term(iTRAQ4plex); C7(Methylthio)	6.457		49	3.84	3	436.21	1306.61	-0.91	20.67
89276751	COL5A1	collagen alpha-1(V) chain preproprotein [Homo sapiens]	3.54	1	4	4	24	0.544	29.5
										ENPGSWFSEFK	2	89276751	N-Term(iTRAQ4plex); K11(iTRAQ4plex)	1.534		51	3.42	2	808.404	1615.8	0.43	50.9
										VLDFHNLPDGITK	14	89276751	N-Term(iTRAQ4plex); K13(iTRAQ4plex)	1.891	21.1	83	4.98	3	586.333	1756.98	0.05	42.98
										QLYPASAFPEDFSILTTVK	2	89276751	N-Term(iTRAQ4plex); K19(iTRAQ4plex)	2.929		74	4.59	3	805.774	2415.31	1.2	68.09
										SPVFLYEDHTGKPGPEDYPLFR	6	89276751	N-Term(iTRAQ4plex); K12(iTRAQ4plex)	1.637	26.8	42	5.42	4	713.869	2852.45	1.29	48.5
87196339	COL6A1	collagen alpha-1(VI) chain precursor [Homo sapiens]	8.46	1	6	6	16	0.644	10.7
										IALVITDGR	2	87196339	N-Term(iTRAQ4plex)	1.629		42	2.93	2	551.34	1101.67	-1.46	26.28
										GLEQLLVGGSHLK	6	87196339	N-Term(iTRAQ4plex); K13(iTRAQ4plex)	1.304	14.9	69	4.01	2	819.994	1638.98	0.99	45.12
										VAVVQYSGTGQQRPER	2	87196339	N-Term(iTRAQ4plex)	1.539		49	3.45	2	960.014	1919.02	-0.04	20.4
										GDEGEAGDPGDDNNDIAPR	3	87196339	N-Term(iTRAQ4plex)	1.997	27.2	89	4.58	2	1029.44	2057.88	2.23	14.51
										LLLFSDGNSQGATPAAIEK	2	87196339	N-Term(iTRAQ4plex); K19(iTRAQ4plex)	1.547		47	3.57	3	740.742	2220.21	-0.43	43.51
										LSIIATDHTYR	1	87196339	N-Term(iTRAQ4plex)	1.552			3.96	3	478.6	1433.79	-1.08	26.81
115527070	COL6A2	collagen alpha-2(VI) chain isoform 2C2a' precursor [Homo sapiens]	1.09	3	1	1	2	0.57	0
										NFVINVVNR	2	115527070	N-Term(iTRAQ4plex)	1.755		42	3.29	2	609.859	1218.71	2.01	26.09
55743098	COL6A3	collagen alpha-3(VI) chain isoform 1 precursor [Homo sapiens]	12.94	5	32	32	118	0.61	40
										SDILGHLR	3	55743098	N-Term(iTRAQ4plex)	1.363	28.1	37	3.28	3	352.209	1054.61	-0.71	19.05
										ALILVGLER	1	55743098	N-Term(iTRAQ4plex)	1.78		30		2	564.366	1127.73	-1.46	34.55
										GMTQLQGTR	1	55743098	N-Term(iTRAQ4plex)	2.35		45		2	568.304	1135.6	0.06	11
										EFLYDVVK	2	55743098	N-Term(iTRAQ4plex); K8(iTRAQ4plex)	3.719		39	3.54	2	650.874	1300.74	0.5	34.19
										WYYDPNTK	3	55743098	N-Term(iTRAQ4plex); K8(iTRAQ4plex)	2.003	8.7	37	2.87	2	687.851	1374.69	0.84	21.8
										DGLALPSAELK	2	55743098	N-Term(iTRAQ4plex); K11(iTRAQ4plex)	1.263		63	4.09	2	701.414	1401.82	1.61	29.41
										TELQTITNDPR	4	55743098	N-Term(iTRAQ4plex)	1.698	17.1	50	4.33	2	716.382	1431.76	-0.09	17.06
										STELNEEPLMR	11	55743098	N-Term(iTRAQ4plex)	2.015	21.7	64	5.1	2	731.87	1462.73	0.56	21.45
										STELNEEPLMR	5	55743098	N-Term(iTRAQ4plex); M10(Oxidation)	1.395	39.5	48	3.8	2	739.867	1478.73	-0.05	13.98
										VEFSLTDYGSK	2	55743098	N-Term(iTRAQ4plex); K11(iTRAQ4plex)	2.253		84	4.64	2	767.407	1533.81	1.96	30.65
										DVVFLLDGSEGVR	2	55743098	N-Term(iTRAQ4plex)	1.457		84	4.16	2	775.424	1549.84	4.54	46.11
										QINVGNALEYVSR	2	55743098	N-Term(iTRAQ4plex)	1.083		76	4.65	2	803.938	1606.87	1.22	36.92
										ALNLGYALDYAQR	4	55743098	N-Term(iTRAQ4plex)	1.047	8.6	49	3.82	3	537.958	1611.86	-0.71	40.21
										LVDYLDVGFDTTR	2	55743098	N-Term(iTRAQ4plex)	1.566		62	4.44	2	829.433	1657.86	1.6	53.57
										FWYGGCGGNENK	7	55743098	N-Term(iTRAQ4plex); C6(Methylthio); K12(iTRAQ4plex)	7.199	233.1	71	4.62	2	833.375	1665.74	2.01	35.6
										GLEYIMQSHLTK	6	55743098	N-Term(iTRAQ4plex); K12(iTRAQ4plex)	2.023	10.5	57	4.9	2	854.472	1707.94	1.94	40.76
										SDDEVDDPAVELK	2	55743098	N-Term(iTRAQ4plex); K13(iTRAQ4plex)	1.51		86	6.1	2	860.431	1719.86	1.31	22
										SLDEISQPAQELK	6	55743098	N-Term(iTRAQ4plex); K13(iTRAQ4plex)	1.379	8.3	76	5.23	2	873.481	1745.95	1.49	27.11
										IGDLHPQIVNLLK	7	55743098	N-Term(iTRAQ4plex); K13(iTRAQ4plex)	1.417	10.9	54	4.09	3	583.361	1748.07	0.58	49.52
										AAPLQGMLPGLLAPLR	2	55743098	N-Term(iTRAQ4plex)	1.639		109	4.77	2	881.532	1762.06	2.06	68.17
										IIDELNVKPEGTR	7	55743098	N-Term(iTRAQ4plex); K8(iTRAQ4plex)	1.391	9.9	87	4.7	2	886.513	1772.02	2.2	27.09
										EVQVFEITENSAK	4	55743098	N-Term(iTRAQ4plex); K13(iTRAQ4plex)	1.28	6.2	86	5.44	2	891.481	1781.95	1.39	25.99
										QCDWFQGDQPTK	4	55743098	N-Term(iTRAQ4plex); C2(Methylthio); K12(iTRAQ4plex)	6.354	146.2	66	4.31	2	893.912	1786.82	2.12	30.88
										LQPVLQPLPSPGVGGK	2	55743098	N-Term(iTRAQ4plex); K16(iTRAQ4plex)	1.56		81	4.55	2	938.07	1875.13	1.17	29.86
										TRPEFYLNSYMNK	2	55743098	N-Term(iTRAQ4plex); K13(iTRAQ4plex)	1.642		36	5.58	3	651.005	1951	0.75	34.34
										LLTPITTLTSEQIQK	2	55743098	N-Term(iTRAQ4plex); K15(iTRAQ4plex)	1.979		33	5.54	3	658.729	1974.17	-0.24	42.47
										AGDGVPQVIVVLTDGHSK	4	55743098	N-Term(iTRAQ4plex); K18(iTRAQ4plex)	2.641	38.5	58	6.05	3	694.06	2080.17	1.14	50.93
										EVYTFASEPNDVFFK	6	55743098	N-Term(iTRAQ4plex); K15(iTRAQ4plex)	2.33	8.8	88	5.61	2	1041.03	2081.04	-1.7	42.79
										VVIHFTDGADGDLADLHR	2	55743098	N-Term(iTRAQ4plex)	1.329		54	4.87	4	524.523	2095.07	-0.11	36.43
										MKPLDGSALYTGSALDFVR	2	55743098	N-Term(iTRAQ4plex); M1(Oxidation); K2(iTRAQ4plex)	1.163		45	3.48	3	782.42	2345.24	1.14	48.64
										IVVLMLTGEVPEQQLEEAQR	2	55743098	N-Term(iTRAQ4plex); M5(Oxidation)	2.001		46	3.62	3	814.774	2442.31	1.89	49.04
										FDEHQSKPEILNLVK	5	55743098	N-Term(iTRAQ4plex); K7(iTRAQ4plex); K15(iTRAQ4plex)	0.911	29.1		4.67	4	558.071	2229.26	0.66	37.56
										LVDFLSR	2	55743098	N-Term(iTRAQ4plex)	2.352	2.7		3.01	2	497.296	993.584	-0.77	32.63
364502955	COLEC11	collectin-11 isoform j [Homo sapiens]	8.63	10	1	1	1	0.208	0
										AIGEMDNQVSQLTSELK	1	364502955	N-Term(iTRAQ4plex); K17(iTRAQ4plex)	4.804			3.14	3	717.703	2151.09	-12	26.37
18641360	COLEC12	collectin-12 [Homo sapiens]	2.43	1	2	2	4	0.314	98.2
										CYYFSVEK	2	18641360	N-Term(iTRAQ4plex); C1(Methylthio); K8(iTRAQ4plex)	5.546		42	3.1	2	686.83	1372.65	1.03	32.93
										WLDGTSPDYK	2	18641360	N-Term(iTRAQ4plex); K10(iTRAQ4plex)	1.831		52	3.56	2	735.38	1469.75	0.18	22.58
40217843	COMP	cartilage oligomeric matrix protein precursor [Homo sapiens]	56.41	1	26	29	237	0.304	146.9
										CINTSPGFR	2	40217843	N-Term(iTRAQ4plex); C1(Methylthio)	12.906		35	3.16	2	592.787	1184.57	-1.23	16.79
										WGDACDNCR	1	40217843	N-Term(iTRAQ4plex); C5(Methylthio); C8(Methylthio)	4.662		21		2	638.229	1275.45	1.09	30.97
										LVPNPGQEDADR	8	40217843	N-Term(iTRAQ4plex)	3.679	16.8	55	4.33	2	727.872	1454.74	0.58	13.92
										GDACDDDIDGDR	8	40217843	N-Term(iTRAQ4plex); C4(Methylthio)	8.887	31.8	85	4.99	2	728.777	1456.55	2.42	18.99
										DTDLDGFPDEK	19	40217843	N-Term(iTRAQ4plex); K11(iTRAQ4plex)	1.885	12.2	78	5.06	2	770.375	1539.74	1.11	23.07
										ELQETNAALQDVR	18	40217843	N-Term(iTRAQ4plex)	1.637	6.8	90	6.3	2	815.931	1630.85	1.34	24.24
										NALWHTGDTESQVR	12	40217843	N-Term(iTRAQ4plex)	1.62	13.7	69	5.19	2	879.44	1757.87	1.69	22.7
										QMEQTYWQANPFR	2	40217843	N-Term(iTRAQ4plex)	1.996		51	5.27	2	921.941	1842.87	1.7	32.94
										QMEQTYWQANPFR	2	40217843	N-Term(iTRAQ4plex); M2(Oxidation)	1.279		32	3.84	2	929.939	1858.87	2.45	28.79
										DGVGDVCQDDFDADK	4	40217843	N-Term(iTRAQ4plex); C7(Methylthio); K15(iTRAQ4plex)	37.611	105.3	88	6.62	2	966.913	1932.82	0.03	33.47
										DNCVTVPNSGQEDVDR	4	40217843	N-Term(iTRAQ4plex); C3(Methylthio)	16.627	3.8	68	4.99	2	969.425	1937.84	-0.95	19.68
										NTVMECDACGMQQSVR	6	40217843	N-Term(iTRAQ4plex); C6(Methylthio); C9(Methylthio)	25.451	32.9	89	5.01	2	1004.4	2007.8	-1.24	38.87
										CNDTIPEDYETHQLR	2	40217843	N-Term(iTRAQ4plex); C1(Methylthio)	5.788		53	5.63	3	675.304	2023.9	-0.5	25.24
										DSDGDGIGDACDNCPQK	8	40217843	N-Term(iTRAQ4plex); C11(Methylthio); C14(Methylthio); K17(iTRAQ4plex)	24.854	98	92	7.09	2	1045.41	2089.82	0.01	29.39
										NTDEDKWGDACDNCR	3	40217843	N-Term(iTRAQ4plex); K6(iTRAQ4plex); C11(Methylthio); C14(Methylthio)	21.686	2	72	4.53	2	1061.43	2121.84	4.75	33.05
										KDNCVTVPNSGQEDVDR	4	40217843	N-Term(iTRAQ4plex); K1(iTRAQ4plex); C4(Methylthio)	3.843		77	5.33	2	1105.52	2210.04	-0.45	16.57
										DTDQDGRGDACDDDIDGDR	6	40217843	N-Term(iTRAQ4plex); C11(Methylthio)	2.949	23.7	52	4.6	3	748.623	2243.86	0.74	21.04
										DGIGDACDPDADGDGVPNEK	5	40217843	N-Term(iTRAQ4plex); C7(Methylthio); K20(iTRAQ4plex)	3.542	62.1	89	6.95	2	1147.49	2293.98	-0.29	27.56
										FYEGPELVADSNVVLDTTMR	25	40217843	N-Term(iTRAQ4plex)	2.642	50.3	105	6.44	2	1200.6	2400.19	-0.36	62.56
										FYEGPELVADSNVVLDTTMR	12	40217843	N-Term(iTRAQ4plex); M19(Oxidation)	1.299	7.3	62	6.75	3	806.066	2416.18	0.95	55.78
										GSFQCGPCQPGFVGDQASGCQR	10	40217843	N-Term(iTRAQ4plex); C5(Methylthio); C8(Methylthio); C20(Methylthio)	2.741	141.3	99	7.28	2	1256	2510.99	-0.24	48.15
										FCPDGSPSECHEHADCVLER	6	40217843	N-Term(iTRAQ4plex); C2(Methylthio); C10(Methylthio); C16(Methylthio)	15.272	531.8	55	7.09	3	838.326	2512.96	0.84	38.23
										DGVGDVCQDDFDADKVVDK	4	40217843	N-Term(iTRAQ4plex); C7(Methylthio); K15(iTRAQ4plex); K19(iTRAQ4plex)	10.208	14.3	43	5.41	3	840.066	2518.18	1.31	41.09
										CEACPPGYSGPTHQGVGLAFAK	8	40217843	N-Term(iTRAQ4plex); C1(Methylthio); C4(Methylthio); K22(iTRAQ4plex)	22.212	21.1	68	7.6	3	857.403	2570.2	1.83	42.25
										AFQTVVLDPEGDAQIDPNWVVLNQGR	7	40217843	N-Term(iTRAQ4plex)	1.729	13.3	48	3.6	3	1009.19	3025.55	1.04	64.98
										LVPNPGQEDADRDGVGDVCQDDFDADK	7	40217843	N-Term(iTRAQ4plex); C19(Methylthio); K27(iTRAQ4plex)	21.208	80.1	51	6.19	3	1075.48	3224.43	-0.54	43.77
										SNPDQADVDHDFVGDACDSDQDQDGDGHQDSR	22	40217843	N-Term(iTRAQ4plex); C17(Methylthio)	11.487	35.8	84	10.47	3	1217.47	3650.4	-0.48	28.58
										DNCPTVPNSAQEDSDHDGQGDACDDDDDNDGVPDSR	2	40217843	N-Term(iTRAQ4plex); C3(Methylthio); C23(Methylthio)	87.773		28	6.66	3	1342.83	4026.46	-0.28	24.75
										AVAEPGIQLK	4	40217843;31543806	N-Term(iTRAQ4plex); K10(iTRAQ4plex)			57	3.95	2	657.406	1313.8	0.46	22.19
										IDVCPENAEVTLTDFR	13	40217843;31543806	N-Term(iTRAQ4plex); C4(Methylthio)			97	6.45	3	671.325	2011.96	1.02	54.97
										WFLQHRPQVGYIR	3	40217843;31543806	N-Term(iTRAQ4plex)				4.93	4	461.761	1844.02	0.18	36.83
5902134;300934762	CORO1A	coronin-1A [Homo sapiens]	4.77	1	2	2	8	6.035	39.1
										EPVVTLEGHTK	4	5902134;300934762	N-Term(iTRAQ4plex); K11(iTRAQ4plex)	0.213	39.1	53	5.77	3	499.955	1497.85	0.21	15.05
										KLQATVQELQK	4	5902134;300934762	N-Term(iTRAQ4plex); K1(iTRAQ4plex); K11(iTRAQ4plex)	0.09	112.7	57	6.73	2	859.531	1718.05	0.19	22.25
4557485	CP	ceruloplasmin precursor [Homo sapiens]	45.35	1	41	41	1134	0.804	40.5
										IGGSYK	5	4557485	N-Term(iTRAQ4plex); K6(iTRAQ4plex)	1.033	3.4	35		2	456.773	912.539	0	16.19
										MHAINGR	1	4557485	N-Term(iTRAQ4plex)	7.478		32		2	471.757	942.506	-0.06	6.53
										VTFHNK	2	4557485	N-Term(iTRAQ4plex); K6(iTRAQ4plex)	1.034	39.7	42		2	517.305	1033.6	-0.45	11.48
										VYVHLK	4	4557485	N-Term(iTRAQ4plex); K6(iTRAQ4plex)	1.061	8.5	40		2	523.834	1046.66	0.24	16.14
										GEFYIGSK	34	4557485	N-Term(iTRAQ4plex); K8(iTRAQ4plex)	1.334	16	56	3.53	2	594.829	1188.65	0.82	17.7
										TYSDHPEK	13	4557485	N-Term(iTRAQ4plex); K8(iTRAQ4plex)	1.25	11.3	43	3.27	2	632.824	1264.64	0.26	6.92
										DSLDKEK	1	4557485	N-Term(iTRAQ4plex); K5(iTRAQ4plex); K7(iTRAQ4plex)	0.858		38		2	633.867	1266.73	0.32	7.61
										TYCSEPEK	7	4557485	N-Term(iTRAQ4plex); C3(Methylthio); K8(iTRAQ4plex)	9.689	125.3	37	3.27	2	645.801	1290.59	0.04	18.9
										EYTDASFTNR	20	4557485	N-Term(iTRAQ4plex)	0.958	15.2	51	3.97	2	674.318	1347.63	-0.05	14.38
										DNEDFQESNR	2	4557485	N-Term(iTRAQ4plex)	4.136		46	3.35	2	699.306	1397.61	0.36	7.42
										MYYSAVDPTK	10	4557485	N-Term(iTRAQ4plex); K10(iTRAQ4plex)	1.335	18.3	71	4.26	2	731.879	1462.75	0.6	23.03
										IYHSHIDAPK	26	4557485	N-Term(iTRAQ4plex); K10(iTRAQ4plex)	0.8	29.5	72	5.23	2	734.912	1468.82	0.68	24.18
										MYYSAVDPTK	13	4557485	N-Term(iTRAQ4plex); M1(Oxidation); K10(iTRAQ4plex)	0.482	80.6	55	3.67	2	739.876	1478.75	0.73	23.06
										DIFTGLIGPMK	54	4557485	N-Term(iTRAQ4plex); K11(iTRAQ4plex)	1.298	7	91	4.68	2	740.428	1479.85	-0.23	53.99
										DIFTGLIGPMK	28	4557485	N-Term(iTRAQ4plex); M10(Oxidation); K11(iTRAQ4plex)	1.143	15.1	56	4.34	2	748.429	1495.85	4.32	40.6
										DDEEFIESNK	11	4557485	N-Term(iTRAQ4plex); K10(iTRAQ4plex)	2.124	4.3	70	5.05	3	505.248	1513.73	2.37	18.48
										GAYPLSIEPIGVR	84	4557485	N-Term(iTRAQ4plex)	1.054	13.7	79	4.72	2	758.437	1515.87	0.86	46.25
										QSEDSTFYLGER	30	4557485	N-Term(iTRAQ4plex)	1.2	6.5	73	4.88	2	788.375	1575.74	1.86	25.8
										ALYLQYTDETFR	48	4557485	N-Term(iTRAQ4plex)	1.001	9.2	70	4.84	2	832.43	1663.85	4.44	49.9
										DLYSGLIGPLIVCR	32	4557485	N-Term(iTRAQ4plex); C13(Methylthio)	12.028	51.9	82	4.83	2	854.968	1708.93	1.94	83.16
										RQSEDSTFYLGER	4	4557485	N-Term(iTRAQ4plex)	0.899	18.2	40	5.23	2	866.425	1731.84	0.82	18.33
										DIASGLIGPLIICK	44	4557485	N-Term(iTRAQ4plex); C13(Methylthio); K14(iTRAQ4plex)	16.54	28.8	108	5.81	2	874.009	1747.01	0.76	81.18
										EVGPTNADPVCLAK	29	4557485	N-Term(iTRAQ4plex); C11(Methylthio); K14(iTRAQ4plex)	9.494	21.2	116	6.42	2	874.453	1747.9	1.05	27.3
										TYCSEPEKVDK	10	4557485	N-Term(iTRAQ4plex); C3(Methylthio); K8(iTRAQ4plex); K11(iTRAQ4plex)	5.85	9.4	53	4.9	2	888.949	1776.89	1.65	15.24
										VDKDNEDFQESNR	26	4557485	N-Term(iTRAQ4plex); K3(iTRAQ4plex)	2.51	26.8	73	5.36	2	942.452	1883.9	-0.15	10.31
										AGLQAFFQVQECNK	2	4557485	N-Term(iTRAQ4plex); C12(Methylthio); K14(iTRAQ4plex)	4.214		52	4.29	3	639.659	1916.96	1.95	47.22
										VNKDDEEFIESNK	101	4557485	N-Term(iTRAQ4plex); K3(iTRAQ4plex); K13(iTRAQ4plex)	1.031	18.7	76	6.28	3	667.017	1999.04	0.3	22.86
										NNEGTYYSPNYNPQSR	43	4557485	N-Term(iTRAQ4plex)	1.246	16.8	101	6.35	2	1024.46	2047.92	-1.06	15.46
										ELHHLQEQNVSNAFLDK	2	4557485	N-Term(iTRAQ4plex); K17(iTRAQ4plex)	0.434		60	7.27	3	770.742	2310.21	0.97	28.59
										LISVDTEHSNIYLQNGPDR	21	4557485	N-Term(iTRAQ4plex)	4.794	29.7	113	7.19	2	1158.09	2315.17	-0.75	33.79
										TTIEKPVWLGFLGPIIK	10	4557485	N-Term(iTRAQ4plex); K5(iTRAQ4plex); K17(iTRAQ4plex)	0.972	34.2	55	6	3	782.151	2344.44	0.73	70.8
										AEEEHLGILGPQLHADVGDK	56	4557485	N-Term(iTRAQ4plex); K20(iTRAQ4plex)	1.043	40.7	115	9.84	3	806.096	2416.27	1.34	33.08
										MHSMNGFMYGNQPGLTMCK	2	4557485	N-Term(iTRAQ4plex); C18(Methylthio); K19(iTRAQ4plex)	19.233		49	5.21	3	827.703	2481.1	1.62	47.32
										MHSMNGFMYGNQPGLTMCK	9	4557485	N-Term(iTRAQ4plex); M4(Oxidation); C18(Methylthio); K19(iTRAQ4plex)	10.31	90.2	53	6.74	3	833.035	2497.09	0.98	40.19
										MHSMNGFMYGNQPGLTMCK	4	4557485	N-Term(iTRAQ4plex); M1(Oxidation); M17(Oxidation); C18(Methylthio); K19(iTRAQ4plex)	2.541	40.3	40	6.92	3	838.367	2513.09	1.45	31.44
										MHSMNGFMYGNQPGLTMCK	4	4557485	N-Term(iTRAQ4plex); M1(Oxidation); M4(Oxidation); M17(Oxidation); C18(Methylthio); K19(iTRAQ4plex)	4.937	25.9	42	6.56	3	843.699	2529.08	2.12	28.73
										KLISVDTEHSNIYLQNGPDR	16	4557485	N-Term(iTRAQ4plex); K1(iTRAQ4plex)	0.861	61.9	111	7.58	2	1294.19	2587.37	-0.39	28.83
										HYYIGIIETTWDYASDHGEK	10	4557485	N-Term(iTRAQ4plex); K20(iTRAQ4plex)	1.166	14.3	70	8.17	3	896.107	2686.31	1.83	63.14
										KAEEEHLGILGPQLHADVGDK	26	4557485	N-Term(iTRAQ4plex); K1(iTRAQ4plex); K21(iTRAQ4plex)	0.959	21.8	114	8.6	2	1344.74	2688.46	-1.5	29.1
										SGAGTEDSACIPWAYYSTVDQVK	36	4557485	N-Term(iTRAQ4plex); C10(Methylthio); K23(iTRAQ4plex)	9.945	44.1	94	8.03	2	1391.65	2782.29	-1.43	56.66
										GVYSSDVFDIFPGTYQTLEMFPR	10	4557485	N-Term(iTRAQ4plex)	0.961	6.7	78	4.58	2	1407.18	2813.36	0.26	83.6
										SVPPSASHVAPTETFTYEWTVPK	52	4557485	N-Term(iTRAQ4plex); K23(iTRAQ4plex)	1.098	22.8	62	9.54	3	940.488	2819.45	-0.04	42.45
										GVYSSDVFDIFPGTYQTLEMFPR	10	4557485	N-Term(iTRAQ4plex); M20(Oxidation)			66	4.31	3	943.791	2829.36	0.45	80.39
										MFTTAPDQVDKEDEDFQESNK	60	4557485	N-Term(iTRAQ4plex); K11(iTRAQ4plex); K21(iTRAQ4plex)	1.568	7.6	86	8.42	2	1453.69	2906.37	-0.12	30.34
										MFTTAPDQVDKEDEDFQESNK	62	4557485	N-Term(iTRAQ4plex); M1(Oxidation); K11(iTRAQ4plex); K21(iTRAQ4plex)	1.26	27.2	86	8.14	2	1461.69	2922.37	0.62	23.13
										VYPGEQYTYMLLATEEQSPGEGDGNCVTR	43	4557485	N-Term(iTRAQ4plex); C26(Methylthio)	5.232	90.1	82	9.38	3	1133.18	3397.51	-0.8	65.71
										VYPGEQYTYMLLATEEQSPGEGDGNCVTR	15	4557485	N-Term(iTRAQ4plex); M10(Oxidation); C26(Methylthio)	3.504	73	93	8.25	3	1138.51	3413.51	0.51	57.61
										EHEGAIYPDNTTDFQR	1	4557485	N-Term(iTRAQ4plex)	0.996			4.06	3	679.653	2036.94	0.07	25.46
										KALYLQYTDETFR	1	4557485	N-Term(iTRAQ4plex); K1(iTRAQ4plex)	0.271			4.12	3	646.019	1936.04	0.93	29.22
126273569	CPB2	carboxypeptidase B2 isoform a preproprotein [Homo sapiens]	14.42	2	7	7	45	0.501	30.1
										AVASFLR	2	126273569	N-Term(iTRAQ4plex)	1.623		42	2.87	2	454.278	907.549	1.08	17.77
										HPDMLTK	1	126273569	N-Term(iTRAQ4plex); K7(iTRAQ4plex)	1.431		50		2	565.318	1129.63	0.14	10.56
										YPLYVLK	3	126273569	N-Term(iTRAQ4plex); K7(iTRAQ4plex)	1.351	5.7	47	2.85	2	592.37	1183.73	0.46	33.91
										IHIGSSFEK	20	126273569	N-Term(iTRAQ4plex); K9(iTRAQ4plex)	2.029	12.4	49	5.06	3	435.918	1305.74	-0.63	18.92
										DHEELSLVASEAVR	3	126273569	N-Term(iTRAQ4plex)	1.975	22.2	65	5.06	2	849.943	1698.88	0.58	35.01
										SFYANNHCIGTDLNR	9	126273569	N-Term(iTRAQ4plex); C8(Methylthio)	6.934	91.8	85	5.7	2	957.94	1914.87	1.09	30.74
										SKDHEELSLVASEAVR	7	126273569	N-Term(iTRAQ4plex); K2(iTRAQ4plex)	1.618	40.4	80	5.68	2	1029.56	2058.11	-0.38	23.71
56550065	CPLX2	complexin-2 [Homo sapiens]	8.96	2	1	1	1	1.751	0
										QALGGATKDMGK	1	56550065	N-Term(iTRAQ4plex); K8(iTRAQ4plex); K12(iTRAQ4plex)	0.571			3.09	2	804.946	1608.88	-16.59	29.69
6631081;53832021	CPM	carboxypeptidase M precursor [Homo sapiens]	2.93	1	1	1	2	1.176	0
										YVANMHGDETVGR	2	6631081;53832021	N-Term(iTRAQ4plex)	0.85		39	3.67	3	531.591	1592.76	-1.25	20.08
4503011	CPN1	carboxypeptidase N catalytic chain precursor [Homo sapiens]	22.05	1	8	8	42	0.883	17
										SIPQVSPVR	7	4503011	N-Term(iTRAQ4plex)	1.1	9.4	44	3.75	2	563.839	1126.67	0.41	16.39
										IVQLIQDTR	6	4503011	N-Term(iTRAQ4plex)	1.157	11.7	46	3.52	2	615.371	1229.73	0.99	31.7
										FPPEEELQR	1	4503011	N-Term(iTRAQ4plex)	1.478		40		2	644.837	1288.67	0.39	24.48
										VQNECPGITR	2	4503011	N-Term(iTRAQ4plex); C5(Methylthio)	9.972		50	3.92	2	653.823	1306.64	2.39	16.37
										YVGNMHGNEALGR	9	4503011	N-Term(iTRAQ4plex)	1.251	4.8	77	4.64	3	521.26	1561.77	-0.13	16.09
										YVGNMHGNEALGR	4	4503011	N-Term(iTRAQ4plex); M5(Oxidation)	1.101	3.3	73	4.22	2	789.385	1577.76	0.93	11.48
										YGGPNHHLPLPDNWK	8	4503011	N-Term(iTRAQ4plex); K15(iTRAQ4plex)	0.693	39.9	66	4.76	3	678.358	2033.06	0.15	31.28
										NFPDLNTYIYYNEK	4	4503011	N-Term(iTRAQ4plex); K14(iTRAQ4plex)	1.406	20.8	89	5.71	2	1041.52	2082.04	0.13	40.1
										HLYVLEFSDHPGIHEPLEPEVK	1	4503011	N-Term(iTRAQ4plex); K22(iTRAQ4plex)	0.92			3.55	4	719.133	2873.51	0.26	47.09
256217721	CPN2	carboxypeptidase N subunit 2 precursor [Homo sapiens]	20.73	1	10	10	58	0.732	15.4
										LTVSIEAR	2	256217721	N-Term(iTRAQ4plex)	0.836		35	3.16	2	516.811	1032.62	-1.56	16.61
										DLEELVK	3	256217721	N-Term(iTRAQ4plex); K7(iTRAQ4plex)	1.169	31.6	38	3.18	2	567.336	1133.67	-0.06	28.29
										LELLSLSK	2	256217721	N-Term(iTRAQ4plex); K8(iTRAQ4plex)	1.244		51	3.34	2	595.884	1190.76	-0.05	35.48
										WLNVQLSPR	4	256217721	N-Term(iTRAQ4plex)	3.119	2.4	42	3.58	2	628.867	1256.73	2.22	33.38
										LFQPLTHLK	18	256217721	N-Term(iTRAQ4plex); K9(iTRAQ4plex)	1.322	11.3	48	4.26	2	692.932	1384.86	0.71	38.42
										AGGSWDLAVQER	4	256217721	N-Term(iTRAQ4plex)	1.283	7.8	69	4.59	2	716.869	1432.73	0.41	20.14
										LSNNALSGLPQGVFGK	4	256217721	N-Term(iTRAQ4plex); K16(iTRAQ4plex)	1.644	0.1	100	6.36	2	945.538	1890.07	-0.39	37.63
										DHLGFQVTWPDESK	18	256217721	N-Term(iTRAQ4plex); K14(iTRAQ4plex)	1.365	7.2	97	5.48	2	973.994	1946.98	-2.17	37.05
										SQCTYSNPEGTVVLACDQAQCR	2	256217721	N-Term(iTRAQ4plex); C3(Methylthio); C16(Methylthio); C21(Methylthio)	1.775		72	4.94	3	885.706	2655.1	4.75	52.59
										QLVCPVTR	1	256217721	N-Term(iTRAQ4plex); C4(Methylthio)	12.999			2.92	2	553.303	1105.6	-0.04	23.58
7706387	CPQ	plasma glutamate carboxypeptidase precursor [Homo sapiens]	2.33	1	1	1	2	0.738	0
										LALLVDTVGPR	2	7706387	N-Term(iTRAQ4plex)	1.355		43	3.19	2	649.401	1297.8	-0.37	41.05
300244560	CRISP3	cysteine-rich secretory protein 3 isoform 1 precursor [Homo sapiens]	8.91	2	3	3	4	0.208	16.1
										LTLTCK	1	300244560	N-Term(iTRAQ4plex); C5(Methylthio); K6(iTRAQ4plex)	4.803		39		2	506.794	1012.58	3.41	19.71
										WANQCNYR	1	300244560	N-Term(iTRAQ4plex); C5(Methylthio)	4.311		27		2	622.775	1244.54	0.32	18.16
										YEDLYSNCK	2	300244560	N-Term(iTRAQ4plex); C8(Methylthio); K9(iTRAQ4plex)	7.556		52	3.6	2	734.838	1468.67	0.11	25.84
47777317	CRTAC1	cartilage acidic protein 1 isoform A precursor [Homo sapiens]	38.58	2	19	19	172	1.054	44.4
										ESCEPSC	16	47777317	N-Term(iTRAQ4plex); C3(Methylthio); C7(Methylthio)	6.159	24.2	34		1	990.315	990.315	-0.45	27.65
										GVASLFAGR	4	47777317	N-Term(iTRAQ4plex)	0.796	8.1	56	3.31	2	511.299	1021.59	-0.03	24.07
										SSPYYALR	2	47777317	N-Term(iTRAQ4plex)	0.773		38	3.1	2	550.796	1100.59	-0.06	18.44
										GVALADFNR	4	47777317	N-Term(iTRAQ4plex)	0.812	17.3	57	3.49	2	553.809	1106.61	2.71	21.63
										LVNIAVDER	8	47777317	N-Term(iTRAQ4plex)	1.016	11.5	43	3.59	2	586.841	1172.67	-1.16	23.44
										DVAAEAGVSK	8	47777317	N-Term(iTRAQ4plex); K10(iTRAQ4plex)	0.777	10.8	82	4.23	2	617.848	1234.69	0.37	11.39
										GNQGFNNNWLR	2	47777317	N-Term(iTRAQ4plex)	1.174		57	5.4	2	732.367	1463.73	0.37	19.48
										LYLQMSTHGK	10	47777317	N-Term(iTRAQ4plex); K10(iTRAQ4plex)	0.729	3.9	59	4.88	2	733.408	1465.81	0.9	22.66
										VDIVYGNWNGPHR	16	47777317	N-Term(iTRAQ4plex)	2.543	5.5	63	6.07	2	835.931	1670.85	1.15	31.97
										WEDILSDEVNVAR	14	47777317	N-Term(iTRAQ4plex)	0.893	13.6	73	5.09	2	845.434	1689.86	2.45	49.27
										DEASSVEVTWPDGK	12	47777317	N-Term(iTRAQ4plex); K14(iTRAQ4plex)	0.761	5.4	107	5.93	2	904.453	1807.9	1.43	27.81
										DKPVCVNTYGSYR	7	47777317	N-Term(iTRAQ4plex); K2(iTRAQ4plex); C5(Methylthio)	4.789	30.1	53	6	2	918.456	1835.9	1.26	22.54
										QGNAIGVTACDIDGDGR	8	47777317	N-Term(iTRAQ4plex); C10(Methylthio)	3.1	146.8	118	6.34	2	926.427	1851.85	1.05	31.2
										NVASGEMNSVLEILYPR	10	47777317	N-Term(iTRAQ4plex)	1.125	55.3	117	6.94	2	1018.53	2036.06	0.35	67.75
										NVASGEMNSVLEILYPR	14	47777317	N-Term(iTRAQ4plex); M7(Oxidation)	1.054	11.5	104	5.67	2	1026.53	2052.05	-0.63	46.89
										GDGTFVDAAASAGVDDPHQHGR	20	47777317	N-Term(iTRAQ4plex)	0.634	29.6	109	10.33	2	1162.54	2324.08	-0.27	17.98
										REHGDPLIEELNPGDALEPEGR	7	47777317	N-Term(iTRAQ4plex)	0.45	33.8	60	7.66	3	863.102	2587.29	2.27	41.24
										IIDGGSGYLCEMEPVAHFGLGK	2	47777317	N-Term(iTRAQ4plex); C10(Methylthio); M12(Oxidation); K22(iTRAQ4plex)	5.256		49	5.64	3	881.768	2643.29	1.44	53.62
										EEIYFLNTNNAFSGVATYTDK	6	47777317	N-Term(iTRAQ4plex); K21(iTRAQ4plex)	2.777	110.4	59	5.41	3	895.783	2685.33	2.3	50.43
										LYLQMSTHGK	1	47777317	N-Term(iTRAQ4plex); M5(Oxidation); K10(iTRAQ4plex)	0.619			3.89	3	494.606	1481.8	-0.05	13.84
										FSMPSPVR	1	47777317	N-Term(iTRAQ4plex)	0.8			2.89	2	532.787	1064.57	-0.96	23.42
27262659	CSF1R	macrophage colony-stimulating factor 1 receptor precursor [Homo sapiens]	4.01	1	3	3	25	1.709	19.8
										HTFTLSLPR	5	27262659	N-Term(iTRAQ4plex)	0.57	17.2	35	4.12	3	405.904	1215.7	-0.12	30.8
										LAIPQQSDFHNNR	4	27262659	N-Term(iTRAQ4plex)	0.605	9.7	50	5.3	2	842.439	1683.87	1.49	23.98
										VIPGPPALTLVPAELVR	16	27262659	N-Term(iTRAQ4plex)	0.586	33.4	102	4.52	2	943.583	1886.16	-0.02	65.96
47419930	CSPG4	chondroitin sulfate proteoglycan 4 precursor [Homo sapiens]	1.51	1	2	2	5	0.722	10.2
										MFTLLDVVNR	3	47419930	N-Term(iTRAQ4plex)	1.337	5.1	48	2.95	2	676.38	1351.75	0.91	51.45
										GALADEPPSLDPVQSFSQEAVDTGR	2	47419930	N-Term(iTRAQ4plex)	5.317		59	3.99	3	910.785	2730.34	2.13	50.1
4503107	CST3	cystatin-C precursor [Homo sapiens]	30.14	1	3	3	38	0.589	52.1
										ALDFAVGEYNK	8	4503107	N-Term(iTRAQ4plex); K11(iTRAQ4plex)	1.538	2.2	73	4.97	2	757.909	1514.81	1.3	29.47
										LVGGPMDASVEEEGVR	8	4503107	N-Term(iTRAQ4plex)	1.683	1.7	92	6.09	2	894.951	1788.89	1.61	28.69
										LVGGPMDASVEEEGVR	7	4503107	N-Term(iTRAQ4plex); M6(Oxidation)	1.173	13.9	75	6.28	2	902.948	1804.89	1.51	21.16
										TQPNLDNCPFHDQPHLK	15	4503107	N-Term(iTRAQ4plex); C8(Methylthio); K17(iTRAQ4plex)	2.916	72.5	43	7.81	3	780.049	2338.13	0.65	34.32
4503113	CST6	cystatin-M precursor [Homo sapiens]	21.48	1	2	2	6	0.609	15.5
										DLSPDDPQVQK	4	4503113	N-Term(iTRAQ4plex); K11(iTRAQ4plex)	1.669	17.9	55	4.26	2	765.409	1529.81	4.37	13.14
										VTGDHVDLTTCPLAAGAQQEK	2	4503113	N-Term(iTRAQ4plex); C11(Methylthio); K21(iTRAQ4plex)	1.643		47	5.28	3	830.086	2488.24	0.7	38.84
4758092	CTBS	di-N-acetylchitobiase precursor [Homo sapiens]	12.47	1	4	4	9	1.225	49.1
										APYYNYK	1	4758092	N-Term(iTRAQ4plex); K7(iTRAQ4plex)	0.784		42		2	603.823	1206.64	-0.52	22.6
										QQTEEMWEVLKPK	4	4758092	N-Term(iTRAQ4plex); K11(iTRAQ4plex); K13(iTRAQ4plex)	1.117	24.7	69	4.79	4	520.288	2078.13	-0.68	36.76
										DPAGHFHQVWYDNPQSISLK	3	4758092	N-Term(iTRAQ4plex); K20(iTRAQ4plex)	0.614	61.1	42	6.04	3	876.446	2627.32	-0.02	39.73
										DIIDPAFR	1	4758092	N-Term(iTRAQ4plex)	0.432			2.9	2	545.804	1090.6	-0.34	24.56
4503139;22538437	CTSB	cathepsin B preproprotein [Homo sapiens]	23.3	1	6	6	16	1.172	101.8
										DIMAEIYK	4	4503139;22538437	N-Term(iTRAQ4plex); K8(iTRAQ4plex)	1.21	33.4	47	3.51	2	635.851	1270.69	-1.41	29.37
										VMFTEDLK	4	4503139;22538437	N-Term(iTRAQ4plex); K8(iTRAQ4plex)	0.75	19.4	48	3.4	2	635.851	1270.7	-0.27	26.58
										HYGYNSYSVSNSEK	3	4503139;22538437	N-Term(iTRAQ4plex); K14(iTRAQ4plex)	0.45	12.9	31	5.26	3	641.644	1922.92	2.18	12.78
										GQDHCGIESEVVAGIPR	2	4503139;22538437	N-Term(iTRAQ4plex); C5(Methylthio)	2.852		43	4.4	3	652.984	1956.94	-0.25	37.71
										SGVYQHVTGEMMGGHAIR	2	4503139;22538437	N-Term(iTRAQ4plex)	0.319		41	3.99	3	692.008	2074.01	0.97	27.22
										LCGTFLGGPKPPQR	1	4503139;22538437	N-Term(iTRAQ4plex); C2(Methylthio); K10(iTRAQ4plex)	5.164			4.17	3	602.332	1804.98	1.18	35.08
189083844	CTSC	dipeptidyl peptidase 1 isoform a preproprotein [Homo sapiens]	2.59	1	1	1	1	0.69	0
										NVHGINFVSPVR	1	189083844	N-Term(iTRAQ4plex)	1.449			3.69	3	494.948	1482.83	0.18	32.48
4503155;22202619	CTSL1	cathepsin L1 preproprotein [Homo sapiens]	3.6	1	1	1	2	1.398	0
										VFQEPLFYEAPR	2	4503155;22202619	N-Term(iTRAQ4plex)	0.715		44	3.36	2	820.435	1639.86	1.66	40.03
22538442	CTSZ	cathepsin Z preproprotein [Homo sapiens]	9.57	1	2	2	4	3.869	22.9
										NVDGVNYASITR	2	22538442	N-Term(iTRAQ4plex)	0.529		71	4.47	2	726.883	1452.76	1.03	20.39
										STYPRPHEYLSPADLPK	2	22538442	N-Term(iTRAQ4plex); K17(iTRAQ4plex)	0.239	11.4		4.69	3	753.739	2259.2	0.47	27.66
311893311	CYP2C8	cytochrome P450 2C8 isoform c [Homo sapiens]	5.41	3	1	1	1	21.025	0
										EHQASLDVNNPRDFIDCFLIK	1	311893311	N-Term(iTRAQ4plex); C17(Methylthio); K21(iTRAQ4plex)	0.048			3.43	4	702.864	2808.43	9.72	32.1
294997306;294997308	DAG1	dystroglycan preproprotein [Homo sapiens]	3.02	1	2	2	6	0.614	3.1
										GVHYISVSATR	4	294997306;294997308	N-Term(iTRAQ4plex)	1.611	1.5	60	3.32	2	667.371	1333.74	0.5	16.89
										VTIPTDLIASSGDIIK	2	294997306;294997308	N-Term(iTRAQ4plex); K16(iTRAQ4plex)	2.183		72	3.59	2	966.068	1931.13	-0.87	47.28
116534900	DBH	dopamine beta-hydroxylase precursor [Homo sapiens]	15.4	1	7	7	15	0.919	71.3
										HVLAAWALGAK	2	116534900	N-Term(iTRAQ4plex); K11(iTRAQ4plex)	0.707		67	3.91	2	712.935	1424.86	1.07	31.19
										SPAGPTVVSIGGGK	2	116534900	N-Term(iTRAQ4plex); K14(iTRAQ4plex)	1.089		99	5.03	2	757.943	1514.88	0.55	15.5
										LEVHYHNPLVIEGR	5	116534900	N-Term(iTRAQ4plex)	0.603	36.7	74	4.77	2	910.501	1820	0.94	31.43
										AFYYPEEAGLAFGGPGSSR	2	116534900	N-Term(iTRAQ4plex)	1.677		95	4.71	2	1060.51	2120.02	-0.26	42.34
										GQIHLDPQQDYQLLQVQR	2	116534900	N-Term(iTRAQ4plex)	1.134		83	7.91	3	775.082	2323.23	1.55	33.93
										RPFGTCDPK	1	116534900	N-Term(iTRAQ4plex); C6(Methylthio); K9(iTRAQ4plex)	1.929			3.48	3	452.234	1354.69	1.06	17.2
										AGVLFGMSDR	1	116534900	N-Term(iTRAQ4plex)	0.671			2.87	2	598.815	1196.62	0.54	24.58
120433590	DBI	acyl-CoA-binding protein isoform 3 [Homo sapiens]	9.2	6	1	1	2	1.292	0
										WDAWNELK	2	120433590	N-Term(iTRAQ4plex); K8(iTRAQ4plex)	0.774		47	2.86	2	675.359	1349.71	0.74	41.19
16751921	DCD	dermcidin preproprotein [Homo sapiens]	10	1	1	1	2	0.51	0
										DAVEDLESVGK	2	16751921	N-Term(iTRAQ4plex); K11(iTRAQ4plex)	1.961		73	4.76	2	725.388	1449.77	0.12	26.81
4503271;19743846	DCN	decorin isoform a preproprotein [Homo sapiens]	7.24	2	2	2	6	1.028	7
										NLHALILVNNK	4	4503271;19743846	N-Term(iTRAQ4plex); K11(iTRAQ4plex)	1.006	12	82	4.23	2	768.978	1536.95	1.11	28.65
										DLPPDTTLLDLQNNK	2	4503271;19743846	N-Term(iTRAQ4plex); K15(iTRAQ4plex)	0.973		37	4.7	3	662.365	1985.08	0.23	37.5
40548389;66346689	DKK3	dickkopf-related protein 3 precursor [Homo sapiens]	6.29	1	2	2	9	0.786	19.7
										DQDGEILLPR	2	40548389;66346689	N-Term(iTRAQ4plex)	1.451		56	3.95	2	650.355	1299.7	0.57	23.09
										EVEELMEDTQHK	4	40548389;66346689	N-Term(iTRAQ4plex); K12(iTRAQ4plex)	1.504	25.3	73	4.8	2	888.441	1775.87	0.85	28.65
										EVEELMEDTQHK	3	40548389;66346689	N-Term(iTRAQ4plex); M6(Oxidation); K12(iTRAQ4plex)	1.071	6.2	74	4.58	3	597.96	1791.87	-0.42	16.91
95089461	DLG5	disks large homolog 5 [Homo sapiens]	0.73	1	1	1	2	0.602	0
										ADSEGSNSGGTWPK	2	95089461	N-Term(iTRAQ4plex); K14(iTRAQ4plex)	1.662		33	3.01	2	840.903	1680.8	-5.23	23.68
194440727	DNAH12	dynein heavy chain 12, axonemal isoform 1 [Homo sapiens]	0.16	1	1	1	1	14.964	0
										IIILR	1	194440727	N-Term(iTRAQ4plex)	0.067		23		2	386.282	771.557	-0.64	25.44
18765694	DPP4	dipeptidyl peptidase 4 [Homo sapiens]	4.57	1	3	3	8	1.14	20.4
										VLEDNSALDK	2	18765694	N-Term(iTRAQ4plex); K10(iTRAQ4plex)	0.807		75	3.13	2	696.386	1391.76	1.71	19.07
										YMGLPTPEDNLDHYR	3	18765694	N-Term(iTRAQ4plex)	0.939	10.1	41	5.23	2	982.968	1964.93	-0.17	36.36
										YMGLPTPEDNLDHYR	2	18765694	N-Term(iTRAQ4plex); M2(Oxidation)	1.174		44	4.88	3	660.98	1980.93	0.76	28.91
										KTYTLTDYLK	1	18765694	N-Term(iTRAQ4plex); K1(iTRAQ4plex); K10(iTRAQ4plex)	0.509			4.43	3	560.007	1678.01	16.98	32.02
4826702	DSC1	desmocollin-1 isoform Dsc1b preproprotein [Homo sapiens]	2.5	2	2	2	5	0.8	95.7
										VNLEECLK	2	4826702	N-Term(iTRAQ4plex); C6(Methylthio); K8(iTRAQ4plex)	3.701		65	3.42	2	641.343	1281.68	-0.11	36.76
										VPSHLQAETLVGK	3	4826702	N-Term(iTRAQ4plex); K13(iTRAQ4plex)	0.953	42	67	5.13	3	556.329	1666.97	-0.09	26.84
148539848	DSC3	desmocollin-3 isoform Dsc3b preproprotein [Homo sapiens]	1.19	2	1	1	2	0.878	0
										EVTVLLEHQK	2	148539848	N-Term(iTRAQ4plex); K10(iTRAQ4plex)	1.139		48	4.54	3	495.296	1483.87	0.08	22.55
116534898	DSG2	desmoglein-2 preproprotein [Homo sapiens]	1.7	1	2	2	3	0.742	39.8
										IVAISEDYPR	2	116534898	N-Term(iTRAQ4plex)	1.746		45	3.42	2	653.86	1306.71	0.62	24.61
										YKPTPIPIK	1	116534898	N-Term(iTRAQ4plex); K2(iTRAQ4plex); K9(iTRAQ4plex)	1.041			3.35	3	496.988	1488.95	-0.88	17.89
28872751	DUOX1	dual oxidase 1 precursor [Homo sapiens]	0.39	1	1	1	1	0.251	0
										EIEEIR	1	28872751	N-Term(iTRAQ4plex)	3.99		38		2	466.762	932.517	-0.08	14.03
45643119	ECI2	enoyl-CoA delta isomerase 2, mitochondrial isoform 1 [Homo sapiens]	4.4	2	1	1	1	0.883	0
										NAINTEMYHEIMRALK	1	45643119	N-Term(iTRAQ4plex); K16(iTRAQ4plex)	1.133			3.18	4	556.286	2222.12	-19.59	36.28
221316614	ECM1	extracellular matrix protein 1 isoform 1 precursor [Homo sapiens]	33.33	3	15	15	82	0.775	23.6
										DILTIDIGR	8	221316614	N-Term(iTRAQ4plex)	1.472	3.2	50	3.23	2	580.344	1159.68	0.94	35
										LVWEEAMSR	2	221316614	N-Term(iTRAQ4plex)	1.162		42	3.55	2	632.828	1264.65	0.44	29.96
										AWEDTLDK	2	221316614	N-Term(iTRAQ4plex); K8(iTRAQ4plex)	1.207		48	3.6	2	633.334	1265.66	-0.64	20.68
										NLPATDPLQR	5	221316614	N-Term(iTRAQ4plex)	1.306	0.4	37	3.16	2	634.857	1268.71	-0.22	18.67
										ELLALIQLER	4	221316614	N-Term(iTRAQ4plex)	1.204	9.5	37	3.3	2	671.416	1341.83	2.39	54.38
										LLPAQLPAEK	4	221316614	N-Term(iTRAQ4plex); K10(iTRAQ4plex)	1.22	9.2	50	3.33	2	684.429	1367.85	0.21	28.27
										LTFINDLCGPR	6	221316614	N-Term(iTRAQ4plex); C8(Methylthio)	12.097	8.6	58	3.72	2	719.869	1438.73	0.78	55.83
										NVALVSGDTENAK	6	221316614	N-Term(iTRAQ4plex); K13(iTRAQ4plex)	1.235	20.2	95	5.55	2	803.438	1605.87	0.39	14.11
										ELPSLQHPNEQK	10	221316614	N-Term(iTRAQ4plex); K12(iTRAQ4plex)	1.143	4.6	70	5.11	2	854.467	1707.93	0.48	16.84
										VTPNLMGHLCGNQR	6	221316614	N-Term(iTRAQ4plex); C10(Methylthio)	3.387	16.1	59	4.81	2	865.425	1729.84	0.56	41.82
										QGETLNFLEIGYSR	2	221316614	N-Term(iTRAQ4plex)	1.059		54	5.67	2	885.963	1770.92	2.01	43.35
										EVGPPLPQEAVPLQK	12	221316614	N-Term(iTRAQ4plex); K15(iTRAQ4plex)	1.132	7.5	76	5.94	2	945.55	1890.09	-0.98	31.21
										FSCFQEEAPQPHYQLR	6	221316614	N-Term(iTRAQ4plex); C3(Methylthio)	3.06	0.5	68	5.62	3	724.004	2170	0.8	40.75
										QHVVYGPWNLPQSSYSHLTR	8	221316614	N-Term(iTRAQ4plex)	0.988	11	61	7.85	4	629.075	2513.28	-1.07	40.06
										FCEAEFSVK	1	221316614	N-Term(iTRAQ4plex); C2(Methylthio); K9(iTRAQ4plex)	6.532			3.33	2	697.342	1393.68	2.66	35.17
308818206	ECM2	extracellular matrix protein 2 isoform 3 precursor [Homo sapiens]	1.24	3	1	1	1	1.139	0
										KINVIVLR	1	308818206	N-Term(iTRAQ4plex); K1(iTRAQ4plex)	0.878		27		3	414.955	1242.85	0.37	22.47
86788015;86788132	EFEMP1	EGF-containing fibulin-like extracellular matrix protein 1 precursor [Homo sapiens]	22.72	1	9	9	36	0.17	344.4
										RNPADPQR	2	86788015;86788132	N-Term(iTRAQ4plex)	1.888	20.2	46		3	366.537	1097.6	1.7	15.54
										ELPQSIVYK	2	86788015;86788132	N-Term(iTRAQ4plex); K9(iTRAQ4plex)	1.578		45	3.44	2	682.908	1364.81	4.19	19.21
										LNCEDIDECR	4	86788015;86788132	N-Term(iTRAQ4plex); C3(Methylthio); C9(Methylthio)	28.814	12.6	57	4.57	2	723.287	1445.57	1.59	33.98
										QTSPVSAMLVLVK	5	86788015;86788132	N-Term(iTRAQ4plex); K13(iTRAQ4plex)	1.952	4.8	64	5.73	3	554.335	1660.99	-0.21	46.97
										FSCMCPQGYQVVR	2	86788015;86788132	N-Term(iTRAQ4plex); C3(Methylthio); C5(Methylthio)	39.841		65	4.59	2	877.379	1753.75	1.81	45.58
										DIDECDIVPDACK	9	86788015;86788132	N-Term(iTRAQ4plex); C5(Methylthio); C12(Methylthio); K13(iTRAQ4plex)	13.541	72	95	4.84	2	908.399	1815.79	1.57	49.58
										EDEMCWNYHGGFR	2	86788015;86788132	N-Term(iTRAQ4plex); C5(Methylthio)	6.471		21	3.94	3	611.913	1833.72	-1.04	38.89
										EDEMCWNYHGGFR	2	86788015;86788132	N-Term(iTRAQ4plex); M4(Oxidation); C5(Methylthio)	3.819		31	3.17	3	617.246	1849.72	1.49	30.71
										NPCQDPYILTPENR	4	86788015;86788132	N-Term(iTRAQ4plex); C3(Methylthio)	7.234	31	64	4.84	2	925.439	1849.87	1.15	35.15
										GEQCVDIDECTIPPYCHQR	4	86788015;86788132	N-Term(iTRAQ4plex); C4(Methylthio); C10(Methylthio); C16(Methylthio)	7.698	619.8	36	4.03	3	830.006	2488	0.25	53.98
41327734	EGFR	epidermal growth factor receptor isoform c precursor [Homo sapiens]	2.47	4	1	1	2	1.001	0
										IPLENLQIIR	2	41327734	N-Term(iTRAQ4plex)	0.999		43	2.86	2	676.923	1352.84	0.58	42.88
4503571	ENO1	alpha-enolase isoform 1 [Homo sapiens]	14.29	2	5	5	9	4.653	71.7
										TIAPALVSK	2	4503571	N-Term(iTRAQ4plex); K9(iTRAQ4plex)	0.156		58	2.98	2	594.384	1187.76	-0.13	21.8
										GNPTVEVDLFTSK	3	4503571	N-Term(iTRAQ4plex); K13(iTRAQ4plex)	0.247	135.3	91	5.47	2	847.965	1694.92	1.42	34.2
										YISPDQLADLYK	2	4503571	N-Term(iTRAQ4plex); K12(iTRAQ4plex)	0.175		83	5.36	2	857.469	1713.93	0.8	39.11
										DYPVVSIEDPFDQDDWGAWQK	1	4503571	N-Term(iTRAQ4plex); K21(iTRAQ4plex)	0.419		42		3	933.446	2798.32	1.8	67.37
										EGLELLK	1	4503571	N-Term(iTRAQ4plex); K7(iTRAQ4plex)	0.264			3.14	2	545.344	1089.68	4.38	19.6
91823602	ENPP2	ectonucleotide pyrophosphatase/phosphodiesterase family member 2 isoform 2 preproprotein [Homo sapiens]	5.1	3	4	4	12	0.588	59.8
										WVEELMK	2	91823602	N-Term(iTRAQ4plex); K7(iTRAQ4plex)	0.937		41	2.87	2	611.841	1222.67	0.33	36.3
										YGPFGPEMTNPLR	2	91823602	N-Term(iTRAQ4plex)	1.648		47	4.12	2	811.912	1622.82	2.65	37.45
										DIEHLTSLDFFR	4	91823602	N-Term(iTRAQ4plex)	1.535	19.9	52	3.62	2	818.927	1636.85	1.16	57.43
										CFFQGDHGFDNK	4	91823602	N-Term(iTRAQ4plex); C1(Methylthio); K12(iTRAQ4plex)	5.154	109.3	64	4.56	2	874.9	1748.79	9.38	32.97
112382285	EXTL1	exostosin-like 1 [Homo sapiens]	1.04	2	1	1	1	1.139	0
										LDPVLFK	1	112382285	N-Term(iTRAQ4plex); K7(iTRAQ4plex)	0.878		38		2	560.354	1119.7	0.06	31.81
14149609;74271840	EXTL2	exostosin-like 2 [Homo sapiens]	7.27	1	2	2	3	0.573	28.4
										LVNIYDSMPLR	2	14149609;74271840	N-Term(iTRAQ4plex)	1.447		43	3.5	2	732.905	1464.8	1.88	41.99
										LLNHYQAVPNLHK	1	14149609;74271840	N-Term(iTRAQ4plex); K13(iTRAQ4plex)	2.106			3.99	4	459.52	1835.06	2.44	25.39
21614499;161702986	EZR	ezrin [Homo sapiens]	8.53	1	1	7	16	2.978	0
										GFPTWLK	1	21614499;161702986	N-Term(iTRAQ4plex); K7(iTRAQ4plex)	0.336		38		2	568.839	1136.67	0.35	39.69
										LFFLQVK	3	21614499;161702986;4505257;4506467	N-Term(iTRAQ4plex); K7(iTRAQ4plex)			42	2.98	2	591.878	1182.75	0.34	46.36
										FVIKPIDK	4	21614499;161702986;4505257;4506467	N-Term(iTRAQ4plex); K4(iTRAQ4plex); K8(iTRAQ4plex)			40	3.11	2	696.454	1391.9	0.92	21.86
										KPDTIEVQQMK	2	21614499;161702986;4505257;4506467	N-Term(iTRAQ4plex); K1(iTRAQ4plex); K11(iTRAQ4plex)			49	5.96	3	583.669	1748.99	-0.53	15.98
										RKPDTIEVQQMK	3	21614499;161702986;4505257;4506467	N-Term(iTRAQ4plex); K2(iTRAQ4plex); K12(iTRAQ4plex)			40	4.41	2	953.05	1905.09	-1.14	13.38
										QLFDQVVK	1	21614499;161702986;4505257;4506467	N-Term(iTRAQ4plex); K8(iTRAQ4plex)				3.6	2	632.879	1264.75	0.51	19.47
										KENPLQFK	2	21614499;161702986;4506467	N-Term(iTRAQ4plex); K1(iTRAQ4plex); K8(iTRAQ4plex)			45	4.02	3	479.293	1435.86	0.32	17.7
4503625	F10	coagulation factor X preproprotein [Homo sapiens]	14.75	1	6	6	27	0.722	28.8
										VTAFLK	3	4503625	N-Term(iTRAQ4plex); K6(iTRAQ4plex)	1.365	1.9	45		2	483.815	966.623	0.34	21.77
										MLEVPYVDR	2	4503625	N-Term(iTRAQ4plex)	1.516		38	3.04	2	633.338	1265.67	0.73	28.67
[truncated: 2,369 more rows]
